# Supplementary material for: Integrated multi-omics analysis unveils microbiota-metabolite-host interactions and novel biomarkers for early diabetic kidney disease diagnosis
Source: Front Immunol. 2026 Mar 9;17:1781013. doi: 10.3389/fimmu.2026.1781013 (PMC13006260; doi:10.3389/fimmu.2026.1781013)
Supplement: Supplementary file 1 [file Table2.xlsx]

## Sheet: Supplementary Table 1
Supplementary Table 1. MR result
id.exposure	id.outcome	outcome	exposure	method	nsnp	b	se	pval	lo_ci	up_ci	or	or_lci95	or_uci95
tongue
pheno.2843.assoc.linear.gz.raw.gz	ebi-a-GCST90018612	Diabetic nephropathy || id:ebi-a-GCST90018612	k__Bacteria|p__Patescibacteria|c__Saccharimonadia|o__Saccharimonadales|f__Saccharimonadaceae|g__TM7x|s__unclassified_mgs_1394	Inverse variance weighted	2	2.23356	0.685855	0.00112751	0.889288	3.57784	9.33307	2.4334	35.7961
pheno.1815.assoc.linear.gz.raw.gz	ebi-a-GCST90018612	Diabetic nephropathy || id:ebi-a-GCST90018612	k__Bacteria|p__Proteobacteria|c__Gammaproteobacteria|o__Enterobacterales|f__Pasteurellaceae|g__Haemophilus_A	Inverse variance weighted	2	1.78521	0.663896	0.00716691	0.483972	3.08645	5.96082	1.62251	21.8991
pheno.1034.assoc.linear.gz.raw.gz	ebi-a-GCST90018612	Diabetic nephropathy || id:ebi-a-GCST90018612	k__Bacteria|p__Firmicutes|c__Bacilli|o__Lactobacillales|f__Streptococcaceae|g__Streptococcus|s__unclassified_mgs_2210	Inverse variance weighted	4	1.5491	0.586796	0.00829257	0.398974	2.69922	4.70721	1.4903	14.8681
pheno.1215.assoc.linear.gz.raw.gz	ebi-a-GCST90018612	Diabetic nephropathy || id:ebi-a-GCST90018612	k__Bacteria|p__Firmicutes|c__Bacilli|o__Lactobacillales|f__Streptococcaceae|g__Streptococcus|s__unclassified_mgs_2095	Inverse variance weighted	4	1.18609	0.472085	0.0119895	0.260805	2.11138	3.27426	1.29797	8.25962
pheno.1866.assoc.linear.gz.raw.gz	ebi-a-GCST90018612	Diabetic nephropathy || id:ebi-a-GCST90018612	k__Bacteria|p__Firmicutes|c__Clostridia|o__Lachnospirales|f__Lachnospiraceae|g__Catonella|s__unclassified_mgs_1617	Inverse variance weighted	4	-1.15395	0.46174	0.0124493	-2.05896	-0.248945	0.315387	0.127586	0.779623
pheno.1507.assoc.linear.gz.raw.gz	ebi-a-GCST90018612	Diabetic nephropathy || id:ebi-a-GCST90018612	k__Bacteria|p__Fusobacteriota|c__Fusobacteriia|o__Fusobacteriales|f__Fusobacteriaceae|g__Fusobacterium|s__Fusobacterium_periodonticum_C_mgs_3054	Inverse variance weighted	2	1.63386	0.6629	0.0137119	0.33458	2.93315	5.12363	1.39735	18.7867
pheno.1392.assoc.linear.gz.raw.gz	ebi-a-GCST90018612	Diabetic nephropathy || id:ebi-a-GCST90018612	k__Bacteria|p__Proteobacteria|c__Gammaproteobacteria|o__Burkholderiales|f__Neisseriaceae|g__Neisseria|s__unclassified_mgs_3010	Inverse variance weighted	2	-1.61713	0.661998	0.0145738	-2.91464	-0.319613	0.198468	0.0542234	0.72643
pheno.3616.assoc.linear.gz.raw.gz	ebi-a-GCST90018612	Diabetic nephropathy || id:ebi-a-GCST90018612	k__Bacteria|p__Firmicutes|c__Negativicutes|o__Veillonellales|f__Veillonellaceae|g__F0422|s__unclassified_mgs_622	Inverse variance weighted	3	-1.23226	0.512154	0.0161268	-2.23608	-0.228438	0.291633	0.106876	0.795776
pheno.1644.assoc.linear.gz.raw.gz	ebi-a-GCST90018612	Diabetic nephropathy || id:ebi-a-GCST90018612	k__Bacteria|p__Bacteroidota|c__Bacteroidia|o__Bacteroidales|f__F082	Inverse variance weighted	2	-1.44994	0.61449	0.0182952	-2.65434	-0.245543	0.234584	0.0703451	0.78228
pheno.1374.assoc.linear.gz.raw.gz	ebi-a-GCST90018612	Diabetic nephropathy || id:ebi-a-GCST90018612	k__Bacteria|p__Proteobacteria|c__Gammaproteobacteria|o__Burkholderiales|f__Burkholderiaceae|g__Lautropia	Inverse variance weighted	3	-1.26313	0.53748	0.0187685	-2.31659	-0.20967	0.282767	0.098609	0.810852
pheno.3794.assoc.linear.gz.raw.gz	ebi-a-GCST90018612	Diabetic nephropathy || id:ebi-a-GCST90018612	k__Bacteria|p__Patescibacteria|c__Saccharimonadia|o__Saccharimonadales|f__Saccharimonadaceae|g__unclassified_mgs_635	Inverse variance weighted	4	-1.02247	0.440892	0.0203895	-1.88662	-0.158325	0.359704	0.151583	0.853572
pheno.1668.assoc.linear.gz.raw.gz	ebi-a-GCST90018612	Diabetic nephropathy || id:ebi-a-GCST90018612	k__Bacteria|p__Campylobacterota|c__Campylobacteria|o__Campylobacterales|f__Campylobacteraceae|g__Campylobacter_A|s__unclassified_mgs_1900	Inverse variance weighted	2	-1.37551	0.632729	0.0297104	-2.61566	-0.13536	0.252711	0.0731196	0.873401
pheno.3281.assoc.linear.gz.raw.gz	ebi-a-GCST90018612	Diabetic nephropathy || id:ebi-a-GCST90018612	k__Bacteria|p__Actinobacteriota|c__Actinobacteria|o__Propionibacteriales|f__Propionibacteriaceae|g__Pseudopropionibacterium|s__unclassified_mgs_239	Inverse variance weighted	2	1.32222	0.616555	0.0319909	0.113769	2.53066	3.75173	1.12049	12.5618
pheno.3599.assoc.linear.gz.raw.gz	ebi-a-GCST90018612	Diabetic nephropathy || id:ebi-a-GCST90018612	k__Bacteria|p__Patescibacteria|c__Saccharimonadia|o__Saccharimonadales|f__Saccharimonadaceae|g__unclassified_mgs_1646|s__unclassified_mgs_1646	Inverse variance weighted	2	1.39427	0.651073	0.0322338	0.118169	2.67037	4.03204	1.12543	14.4454
pheno.1452.assoc.linear.gz.raw.gz	ebi-a-GCST90018612	Diabetic nephropathy || id:ebi-a-GCST90018612	k__Bacteria|p__Proteobacteria|c__Gammaproteobacteria|o__Enterobacterales|f__Pasteurellaceae|g__Basfia	Inverse variance weighted	2	-1.81651	0.857723	0.0341896	-3.49765	-0.135373	0.162592	0.0302685	0.87339
pheno.1197.assoc.linear.gz.raw.gz	ebi-a-GCST90018612	Diabetic nephropathy || id:ebi-a-GCST90018612	k__Bacteria|p__Firmicutes|c__Bacilli|o__Lactobacillales|f__Streptococcaceae|g__Streptococcus|s__unclassified_mgs_2577	Inverse variance weighted	2	1.43234	0.677109	0.034398	0.105206	2.75947	4.18849	1.11094	15.7915
pheno.421.assoc.linear.gz.raw.gz	ebi-a-GCST90018612	Diabetic nephropathy || id:ebi-a-GCST90018612	k__Bacteria|p__Firmicutes|c__Bacilli|o__Staphylococcales|f__Gemellaceae|g__Gemella|s__unclassified_mgs_2057	Inverse variance weighted	2	1.3888	0.665498	0.0369014	0.0844204	2.69317	4.01002	1.08809	14.7785
pheno.2233.assoc.linear.gz.raw.gz	ebi-a-GCST90018612	Diabetic nephropathy || id:ebi-a-GCST90018612	k__Bacteria|p__Proteobacteria|c__Gammaproteobacteria|o__Enterobacterales|f__Pasteurellaceae|g__Haemophilus_D|s__unclassified_mgs_3423	Inverse variance weighted	2	-1.27027	0.619611	0.0403537	-2.48471	-0.0558333	0.280756	0.0833499	0.945697
pheno.2237.assoc.linear.gz.raw.gz	ebi-a-GCST90018612	Diabetic nephropathy || id:ebi-a-GCST90018612	k__Bacteria|p__Firmicutes|c__Bacilli|o__Lactobacillales|f__Streptococcaceae|g__Streptococcus|s__unclassified_mgs_1587	Inverse variance weighted	3	1.1183	0.55133	0.042522	0.0376974	2.19891	3.05966	1.03842	9.01519
pheno.2616.assoc.linear.gz.raw.gz	ebi-a-GCST90018612	Diabetic nephropathy || id:ebi-a-GCST90018612	k__Bacteria|p__Actinobacteriota|c__Actinobacteria|o__Actinomycetales|f__Actinomycetaceae|g__Pauljensenia|s__Pauljensenia_sp000758755_mgs_2263	Inverse variance weighted	4	0.949611	0.471051	0.0438063	0.0263506	1.87287	2.5847	1.0267	6.50696
pheno.1002.assoc.linear.gz.raw.gz	ebi-a-GCST90018612	Diabetic nephropathy || id:ebi-a-GCST90018612	k__Bacteria|p__Proteobacteria|c__Gammaproteobacteria|o__Enterobacterales|f__Pasteurellaceae|g__Haemophilus_D|s__Haemophilus_D_parainfluenzae_L_mgs_3230	Inverse variance weighted	4	-0.909379	0.45971	0.0479107	-1.81041	-0.00834817	0.402774	0.163587	0.991687
saliva
pheno.1048.assoc.linear.gz.raw.gz	ebi-a-GCST90018612	Diabetic nephropathy || id:ebi-a-GCST90018612	k__Bacteria|p__Firmicutes|c__Clostridia|o__TANB77|f__CAG-508|g__CAG-793|s__unclassified_mgs_2761	Inverse variance weighted	3	-1.41295	0.53142	0.00784159	-2.45453	-0.371365	0.243425	0.0859035	0.689792
pheno.305.assoc.linear.gz.raw.gz	ebi-a-GCST90018612	Diabetic nephropathy || id:ebi-a-GCST90018612	k__Bacteria|p__Fusobacteriota|c__Fusobacteriia|o__Fusobacteriales|f__Fusobacteriaceae|g__Fusobacterium|s__unclassified_mgs_2315	Inverse variance weighted	3	1.42034	0.541793	0.008753	0.358425	2.48225	4.13852	1.43107	11.9682
pheno.2563.assoc.linear.gz.raw.gz	ebi-a-GCST90018612	Diabetic nephropathy || id:ebi-a-GCST90018612	k__Bacteria|p__Firmicutes|c__Bacilli|o__Lactobacillales|f__Aerococcaceae|g__Granulicatella|s__unclassified_mgs_3371	Inverse variance weighted	3	1.25762	0.486378	0.0097183	0.304324	2.21092	3.51706	1.35571	9.12415
pheno.516.assoc.linear.gz.raw.gz	ebi-a-GCST90018612	Diabetic nephropathy || id:ebi-a-GCST90018612	k__Bacteria|p__Firmicutes|c__Clostridia|o__Tissierellales|f__Helcococcaceae|g__Parvimonas|s__unclassified_mgs_2046	Inverse variance weighted	2	1.73883	0.674335	0.00992041	0.417138	3.06053	5.69071	1.51761	21.3389
pheno.2449.assoc.linear.gz.raw.gz	ebi-a-GCST90018612	Diabetic nephropathy || id:ebi-a-GCST90018612	k__Bacteria|p__Campylobacterota|c__Campylobacteria|o__Campylobacterales|f__Campylobacteraceae|g__Campylobacter_A|s__unclassified_mgs_540	Inverse variance weighted	2	-1.57005	0.641218	0.0143433	-2.82684	-0.313266	0.208034	0.0591995	0.731055
pheno.769.assoc.linear.gz.raw.gz	ebi-a-GCST90018612	Diabetic nephropathy || id:ebi-a-GCST90018612	k__Bacteria|p__Firmicutes|c__Bacilli|o__Lactobacillales|f__Streptococcaceae|g__Streptococcus|s__unclassified_mgs_2340	Inverse variance weighted	2	1.5398	0.648876	0.0176433	0.267999	2.81159	4.66364	1.30735	16.6364
pheno.1314.assoc.linear.gz.raw.gz	ebi-a-GCST90018612	Diabetic nephropathy || id:ebi-a-GCST90018612	k__Bacteria|p__Proteobacteria|c__Gammaproteobacteria|o__Burkholderiales|f__Neisseriaceae|g__Kingella_B|s__unclassified_mgs_1106	Inverse variance weighted	4	1.04045	0.451714	0.0212597	0.155091	1.92581	2.83049	1.16776	6.86069
pheno.3086.assoc.linear.gz.raw.gz	ebi-a-GCST90018612	Diabetic nephropathy || id:ebi-a-GCST90018612	k__Bacteria|p__Firmicutes|c__Bacilli|o__Erysipelotrichales|f__Erysipelotrichaceae|g__Solobacterium|s__unclassified_mgs_3475	Inverse variance weighted	2	-1.42528	0.637096	0.025277	-2.67398	-0.176567	0.240442	0.0689768	0.838143
pheno.2184.assoc.linear.gz.raw.gz	ebi-a-GCST90018612	Diabetic nephropathy || id:ebi-a-GCST90018612	k__Bacteria|p__Firmicutes|c__Bacilli|o__Lactobacillales|f__Aerococcaceae|g__Granulicatella|s__unclassified_mgs_2621	Inverse variance weighted	2	1.48866	0.674946	0.027412	0.165767	2.81155	4.43116	1.1803	16.6357
pheno.2745.assoc.linear.gz.raw.gz	ebi-a-GCST90018612	Diabetic nephropathy || id:ebi-a-GCST90018612	k__Bacteria|p__Firmicutes|c__Bacilli|o__Lactobacillales|f__Aerococcaceae|g__Granulicatella|s__unclassified_mgs_2134	Inverse variance weighted	2	-1.34533	0.612504	0.0280598	-2.54584	-0.144827	0.260452	0.0784069	0.865172
pheno.1326.assoc.linear.gz.raw.gz	ebi-a-GCST90018612	Diabetic nephropathy || id:ebi-a-GCST90018612	k__Bacteria|p__Firmicutes|c__Negativicutes|o__Selenomonadales|f__Selenomonadaceae|g__Centipeda|s__Centipeda_periodontii_mgs_224	Inverse variance weighted	2	1.34792	0.625903	0.0312743	0.121153	2.57469	3.84942	1.1288	13.1273
pheno.3167.assoc.linear.gz.raw.gz	ebi-a-GCST90018612	Diabetic nephropathy || id:ebi-a-GCST90018612	k__Bacteria|p__Firmicutes|c__Negativicutes|o__Veillonellales|f__Veillonellaceae|g__F0422|s__unclassified_mgs_2103	Inverse variance weighted	3	-1.10897	0.515693	0.0315205	-2.11972	-0.0982077	0.3299	0.120065	0.906461
pheno.2447.assoc.linear.gz.raw.gz	ebi-a-GCST90018612	Diabetic nephropathy || id:ebi-a-GCST90018612	k__Bacteria|p__Firmicutes|c__Negativicutes|o__Selenomonadales|f__Selenomonadaceae|g__Centipeda|s__unclassified_mgs_716	Inverse variance weighted	4	0.986579	0.467536	0.0348437	0.0702098	1.90295	2.68204	1.07273	6.70564
pheno.2736.assoc.linear.gz.raw.gz	ebi-a-GCST90018612	Diabetic nephropathy || id:ebi-a-GCST90018612	k__Bacteria|p__Campylobacterota|c__Campylobacteria|o__Campylobacterales|f__Campylobacteraceae|g__Campylobacter_A|s__unclassified_mgs_1990	Inverse variance weighted	2	1.32715	0.630015	0.0351576	0.0923215	2.56198	3.77028	1.09672	12.9614
pheno.951.assoc.linear.gz.raw.gz	ebi-a-GCST90018612	Diabetic nephropathy || id:ebi-a-GCST90018612	k__Bacteria|p__Firmicutes|c__Clostridia|o__Lachnospirales|f__Lachnospiraceae|g__Lachnoanaerobaculum	Inverse variance weighted	2	1.34415	0.644936	0.0371451	0.080079	2.60823	3.83494	1.08337	13.575
pheno.34.assoc.linear.gz.raw.gz	ebi-a-GCST90018612	Diabetic nephropathy || id:ebi-a-GCST90018612	k__Bacteria|p__Firmicutes|c__Clostridia|o__4C28d-15|f__CAG-917	Inverse variance weighted	2	1.35589	0.665114	0.041491	0.0522711	2.65952	3.88023	1.05366	14.2894
pheno.2936.assoc.linear.gz.raw.gz	ebi-a-GCST90018612	Diabetic nephropathy || id:ebi-a-GCST90018612	k__Bacteria|p__Patescibacteria|c__Saccharimonadia|o__Saccharimonadales|f__Saccharimonadaceae|g__UBA2866|s__unclassified_mgs_2099	Inverse variance weighted	3	-0.992883	0.492493	0.0437964	-1.95817	-0.0275963	0.370507	0.141117	0.972781
pheno.1119.assoc.linear.gz.raw.gz	ebi-a-GCST90018612	Diabetic nephropathy || id:ebi-a-GCST90018612	k__Bacteria|p__Firmicutes|c__Bacilli|o__Lactobacillales|f__Streptococcaceae|g__Streptococcus|s__unclassified_mgs_3376	Inverse variance weighted	2	1.36747	0.684145	0.0456299	0.0265453	2.70839	3.92541	1.0269	15.0052
intestine
cngb-gut500-224	ebi-a-GCST90018612	Diabetic nephropathy || id:ebi-a-GCST90018612	MF0084:succinate_conversion_to_propionate || id:cngb-gut500-224	Inverse variance weighted	22	0.193282	0.0641347	0.00258096	0.0675778	0.318986	1.21322	1.06991	1.37573
cngb-gut500-209	ebi-a-GCST90018612	Diabetic nephropathy || id:ebi-a-GCST90018612	s_Bacteroides_coprocola || id:cngb-gut500-209	Inverse variance weighted	17	-0.229037	0.0802723	0.00432752	-0.38637	-0.0717028	0.795299	0.679519	0.930807
cngb-gut500-148	ebi-a-GCST90018612	Diabetic nephropathy || id:ebi-a-GCST90018612	c_Negativicutes || id:cngb-gut500-148	Inverse variance weighted	29	-0.240895	0.0845335	0.00437607	-0.406581	-0.0752093	0.785924	0.665923	0.927549
cngb-gut500-40	ebi-a-GCST90018612	Diabetic nephropathy || id:ebi-a-GCST90018612	f_Bacillaceae || id:cngb-gut500-40	Inverse variance weighted	38	-0.231103	0.0847623	0.00640124	-0.397238	-0.0649692	0.793657	0.672174	0.937096
cngb-gut500-106	ebi-a-GCST90018612	Diabetic nephropathy || id:ebi-a-GCST90018612	MF0012:trehalose_degradation || id:cngb-gut500-106	Inverse variance weighted	22	-0.368585	0.139137	0.00807132	-0.641294	-0.0958757	0.691712	0.52661	0.908577
cngb-gut500-87	ebi-a-GCST90018612	Diabetic nephropathy || id:ebi-a-GCST90018612	s_Streptococcus_mutans || id:cngb-gut500-87	Inverse variance weighted	17	0.297123	0.112708	0.00838375	0.0762147	0.518032	1.34598	1.07919	1.67872
cngb-gut500-338	ebi-a-GCST90018612	Diabetic nephropathy || id:ebi-a-GCST90018612	s_Prevotella_bivia || id:cngb-gut500-338	Inverse variance weighted	13	0.207579	0.0806089	0.0100199	0.0495858	0.365573	1.2307	1.05084	1.44134
cngb-gut500-333	ebi-a-GCST90018612	Diabetic nephropathy || id:ebi-a-GCST90018612	s_Bacteroides_finegoldii || id:cngb-gut500-333	Inverse variance weighted	15	-0.291697	0.120161	0.0152014	-0.527213	-0.0561809	0.746995	0.590248	0.945368
cngb-gut500-311	ebi-a-GCST90018612	Diabetic nephropathy || id:ebi-a-GCST90018612	f_Bifidobacteriaceae || id:cngb-gut500-311	Inverse variance weighted	23	0.194698	0.0822658	0.0179476	0.0334572	0.355939	1.21494	1.03402	1.42752
cngb-gut500-228	ebi-a-GCST90018612	Diabetic nephropathy || id:ebi-a-GCST90018612	c_Betaproteobacteria || id:cngb-gut500-228	Inverse variance weighted	26	-0.169394	0.0736369	0.0214259	-0.313722	-0.0250655	0.844176	0.730722	0.975246
cngb-gut500-359	ebi-a-GCST90018612	Diabetic nephropathy || id:ebi-a-GCST90018612	s_Bifidobacterium_adolescentis || id:cngb-gut500-359	Inverse variance weighted	7	0.23285	0.101347	0.0215874	0.0342097	0.431491	1.26219	1.0348	1.53955
cngb-gut500-165	ebi-a-GCST90018612	Diabetic nephropathy || id:ebi-a-GCST90018612	s_Treponema_denticola || id:cngb-gut500-165	Inverse variance weighted	21	0.273187	0.119045	0.0217431	0.0398593	0.506516	1.31415	1.04066	1.6595
cngb-gut500-124	ebi-a-GCST90018612	Diabetic nephropathy || id:ebi-a-GCST90018612	s_Clostridium_ramosum || id:cngb-gut500-124	Inverse variance weighted	34	0.150556	0.0665868	0.0237566	0.0200455	0.281066	1.16248	1.02025	1.32454
cngb-gut500-268	ebi-a-GCST90018612	Diabetic nephropathy || id:ebi-a-GCST90018612	MF0086:acetyl-CoA_to_acetate || id:cngb-gut500-268	Inverse variance weighted	15	2.71957	1.21907	0.0256911	0.330185	5.10896	15.1738	1.39123	165.498
cngb-gut500-52	ebi-a-GCST90018612	Diabetic nephropathy || id:ebi-a-GCST90018612	s_unclassified_Coprobacillus_sp._29_1 || id:cngb-gut500-52	Inverse variance weighted	41	-0.176007	0.0790891	0.0260529	-0.331021	-0.020992	0.838612	0.71819	0.979227
cngb-gut500-187	ebi-a-GCST90018612	Diabetic nephropathy || id:ebi-a-GCST90018612	g_Solobacterium || id:cngb-gut500-187	Inverse variance weighted	21	-0.228701	0.10328	0.0268018	-0.431129	-0.0262735	0.795566	0.649775	0.974069
cngb-gut500-158	ebi-a-GCST90018612	Diabetic nephropathy || id:ebi-a-GCST90018612	f_Porphyromonadaceae || id:cngb-gut500-158	Inverse variance weighted	36	-0.273846	0.12441	0.0277252	-0.51769	-0.0300019	0.760449	0.595896	0.970444
cngb-gut500-138	ebi-a-GCST90018612	Diabetic nephropathy || id:ebi-a-GCST90018612	s_Bacteroides_thetaiotaomicron || id:cngb-gut500-138	Inverse variance weighted	28	-0.231557	0.106194	0.0292201	-0.439697	-0.0234162	0.793298	0.644232	0.976856
cngb-gut500-38	ebi-a-GCST90018612	Diabetic nephropathy || id:ebi-a-GCST90018612	s_Megasphaera_micronuciformis || id:cngb-gut500-38	Inverse variance weighted	35	0.128842	0.0603375	0.032732	0.0105805	0.247104	1.13751	1.01064	1.28031
cngb-gut500-132	ebi-a-GCST90018612	Diabetic nephropathy || id:ebi-a-GCST90018612	s_Eubacterium_dolichum || id:cngb-gut500-132	Inverse variance weighted	21	0.305354	0.143268	0.0330605	0.0245486	0.58616	1.35711	1.02485	1.79707
cngb-gut500-269	ebi-a-GCST90018612	Diabetic nephropathy || id:ebi-a-GCST90018612	g_Sutterella || id:cngb-gut500-269	Inverse variance weighted	24	-0.076296	0.0359497	0.0338126	-0.146757	-0.0058346	0.926542	0.863503	0.994182
cngb-gut500-292	ebi-a-GCST90018612	Diabetic nephropathy || id:ebi-a-GCST90018612	MF0039:methionine_degradation_II || id:cngb-gut500-292	Inverse variance weighted	22	0.300365	0.142	0.0344094	0.0220443	0.578685	1.35035	1.02229	1.78369
cngb-gut500-70	ebi-a-GCST90018612	Diabetic nephropathy || id:ebi-a-GCST90018612	f_Burkholderiaceae || id:cngb-gut500-70	Inverse variance weighted	32	-0.140812	0.0671324	0.0359467	-0.272392	-0.0092327	0.868652	0.761556	0.99081
cngb-gut500-112	ebi-a-GCST90018612	Diabetic nephropathy || id:ebi-a-GCST90018612	s_Bifidobacterium_bifidum || id:cngb-gut500-112	Inverse variance weighted	26	-0.0926268	0.0445481	0.037594	-0.179941	-0.00531253	0.911534	0.835319	0.994702
cngb-gut500-18	ebi-a-GCST90018612	Diabetic nephropathy || id:ebi-a-GCST90018612	g_Bacteroides || id:cngb-gut500-18	Inverse variance weighted	30	0.237905	0.115199	0.0389075	0.0121147	0.463694	1.26859	1.01219	1.58994
cngb-gut500-216	ebi-a-GCST90018612	Diabetic nephropathy || id:ebi-a-GCST90018612	s_[Ruminococcus]_gnavus || id:cngb-gut500-216	Inverse variance weighted	26	0.179974	0.0879172	0.0406496	0.00765636	0.352292	1.19719	1.00769	1.42232
cngb-gut500-111	ebi-a-GCST90018612	Diabetic nephropathy || id:ebi-a-GCST90018612	MF0073:pyruvate:ferredoxin_oxidoreductase || id:cngb-gut500-111	Inverse variance weighted	38	-1.24607	0.631036	0.0483094	-2.4829	-0.00923609	0.287634	0.083501	0.990806
metabolites
cngb-met112-31	ebi-a-GCST90018612	Diabetic nephropathy || id:ebi-a-GCST90018612	Tyrosine || id:cngb-met112-31	Inverse variance weighted	23	2.19096	0.721827	0.00240291	0.776185	3.60575	8.94384	2.17317	36.8091
cngb-met112-31	ebi-a-GCST90018612	Diabetic nephropathy || id:ebi-a-GCST90018612	Tyrosine || id:cngb-met112-31	MR Egger	23	1.17622	1.27904	0.368219	-1.3307	3.68313	3.24209	0.264293	39.7708
cngb-met112-31	ebi-a-GCST90018612	Diabetic nephropathy || id:ebi-a-GCST90018612	Tyrosine || id:cngb-met112-31	Simple mode	23	2.68581	2.01753	0.196742	-1.26854	6.64017	14.6701	0.281241	765.225
cngb-met112-31	ebi-a-GCST90018612	Diabetic nephropathy || id:ebi-a-GCST90018612	Tyrosine || id:cngb-met112-31	Weighted median	23	2.03165	1.0123	0.0447545	0.0475328	4.01577	7.62666	1.04868	55.4658
cngb-met112-31	ebi-a-GCST90018612	Diabetic nephropathy || id:ebi-a-GCST90018612	Tyrosine || id:cngb-met112-31	Weighted mode	23	2.5767	1.61888	0.125729	-0.596297	5.7497	13.1537	0.550848	314.097
cngb-met112-15	ebi-a-GCST90018612	Diabetic nephropathy || id:ebi-a-GCST90018612	Glutamine || id:cngb-met112-15	Inverse variance weighted	47	-1.16264	0.437972	0.00794046	-2.02106	-0.304212	0.31266	0.132514	0.737705
cngb-met112-15	ebi-a-GCST90018612	Diabetic nephropathy || id:ebi-a-GCST90018612	Glutamine || id:cngb-met112-15	MR Egger	47	-0.798929	0.717304	0.271281	-2.20484	0.606986	0.44981	0.110268	1.83489
cngb-met112-15	ebi-a-GCST90018612	Diabetic nephropathy || id:ebi-a-GCST90018612	Glutamine || id:cngb-met112-15	Simple mode	47	-1.3674	1.30446	0.300002	-3.92414	1.18935	0.25477	0.0197591	3.28494
cngb-met112-15	ebi-a-GCST90018612	Diabetic nephropathy || id:ebi-a-GCST90018612	Glutamine || id:cngb-met112-15	Weighted median	47	-1.35287	0.64665	0.0364284	-2.6203	-0.0854312	0.258498	0.072781	0.918116
cngb-met112-15	ebi-a-GCST90018612	Diabetic nephropathy || id:ebi-a-GCST90018612	Glutamine || id:cngb-met112-15	Weighted mode	47	-0.401225	1.06958	0.709292	-2.4976	1.69515	0.669499	0.0822822	5.44746
cngb-met112-20	ebi-a-GCST90018612	Diabetic nephropathy || id:ebi-a-GCST90018612	Leucine || id:cngb-met112-20	Inverse variance weighted	29	-1.5013	0.745464	0.0440186	-2.96241	-0.0401908	0.22284	0.0516941	0.960606
cngb-met112-20	ebi-a-GCST90018612	Diabetic nephropathy || id:ebi-a-GCST90018612	Leucine || id:cngb-met112-20	MR Egger	29	-2.71583	1.64673	0.11069	-5.94342	0.511761	0.0661501	0.00262305	1.66823
cngb-met112-20	ebi-a-GCST90018612	Diabetic nephropathy || id:ebi-a-GCST90018612	Leucine || id:cngb-met112-20	Simple mode	29	-1.68886	2.20877	0.450898	-6.01806	2.64034	0.18473	0.0024344	14.0179
cngb-met112-20	ebi-a-GCST90018612	Diabetic nephropathy || id:ebi-a-GCST90018612	Leucine || id:cngb-met112-20	Weighted median	29	-1.87366	1.1191	0.0940808	-4.0671	0.31978	0.15356	0.0171269	1.37682
cngb-met112-20	ebi-a-GCST90018612	Diabetic nephropathy || id:ebi-a-GCST90018612	Leucine || id:cngb-met112-20	Weighted mode	29	-1.79428	1.94505	0.364156	-5.60658	2.01802	0.166247	0.0036736	7.5234
cngb-met112-43	ebi-a-GCST90018612	Diabetic nephropathy || id:ebi-a-GCST90018612	Albumin-globulin-ratio || id:cngb-met112-43	Inverse variance weighted	14	-1.77245	0.836942	0.0341946	-3.41286	-0.132044	0.169916	0.0329469	0.876302
cngb-met112-43	ebi-a-GCST90018612	Diabetic nephropathy || id:ebi-a-GCST90018612	Albumin-globulin-ratio || id:cngb-met112-43	MR Egger	14	-2.06254	1.78162	0.269518	-5.55451	1.42943	0.12713	0.00386995	4.17631
cngb-met112-43	ebi-a-GCST90018612	Diabetic nephropathy || id:ebi-a-GCST90018612	Albumin-globulin-ratio || id:cngb-met112-43	Simple mode	14	-0.424142	2.07843	0.84146	-4.49786	3.64957	0.654331	0.0111328	38.4583
cngb-met112-43	ebi-a-GCST90018612	Diabetic nephropathy || id:ebi-a-GCST90018612	Albumin-globulin-ratio || id:cngb-met112-43	Weighted median	14	-1.3406	1.16557	0.250074	-3.62512	0.943914	0.261688	0.0266459	2.57002
cngb-met112-43	ebi-a-GCST90018612	Diabetic nephropathy || id:ebi-a-GCST90018612	Albumin-globulin-ratio || id:cngb-met112-43	Weighted mode	14	-0.832849	2.06474	0.693234	-4.87974	3.21404	0.434809	0.00759901	24.8794
Positive microorganisms & Positive metabolites
pheno.1034.assoc.linear.gz.raw.gz	cngb-met112-43	Albumin-globulin-ratio || id:cngb-met112-43	k__Bacteria|p__Firmicutes|c__Bacilli|o__Lactobacillales|f__Streptococcaceae|g__Streptococcus|s__unclassified_mgs_2210	Inverse variance weighted	5	-0.0632299	0.0248865	0.0110623	-0.112007	-0.0144523	0.938728	0.894038	0.985652
cngb-gut500-106	cngb-met112-31	Tyrosine || id:cngb-met112-31	MF0012:trehalose_degradation || id:cngb-gut500-106	Inverse variance weighted	26	0.0218809	0.00899074	0.0149449	0.00425901	0.0395027	1.02212	1.00427	1.04029
pheno.3167.assoc.linear.gz.raw.gz	cngb-met112-15	Glutamine || id:cngb-met112-15	k__Bacteria|p__Firmicutes|c__Negativicutes|o__Veillonellales|f__Veillonellaceae|g__F0422|s__unclassified_mgs_2103	Inverse variance weighted	3	-0.0920531	0.0380586	0.0155753	-0.166648	-0.0174582	0.912057	0.846498	0.982693
cngb-gut500-292	cngb-met112-43	Albumin-globulin-ratio || id:cngb-met112-43	MF0039:methionine_degradation_II || id:cngb-gut500-292	Inverse variance weighted	15	-0.0238367	0.0102126	0.0195935	-0.0438534	-0.00381995	0.976445	0.957094	0.996187
cngb-gut500-165	cngb-met112-20	Leucine || id:cngb-met112-20	s_Treponema_denticola || id:cngb-gut500-165	Inverse variance weighted	16	-0.018291	0.0078885	0.0204119	-0.0337524	-0.00282952	0.981875	0.966811	0.997174
pheno.2184.assoc.linear.gz.raw.gz	cngb-met112-43	Albumin-globulin-ratio || id:cngb-met112-43	k__Bacteria|p__Firmicutes|c__Bacilli|o__Lactobacillales|f__Aerococcaceae|g__Granulicatella|s__unclassified_mgs_2621	Inverse variance weighted	2	-0.0851368	0.0388391	0.0283768	-0.161262	-0.00901211	0.918387	0.851069	0.991028
pheno.1668.assoc.linear.gz.raw.gz	cngb-met112-20	Leucine || id:cngb-met112-20	k__Bacteria|p__Campylobacterota|c__Campylobacteria|o__Campylobacterales|f__Campylobacteraceae|g__Campylobacter_A|s__unclassified_mgs_1900	Inverse variance weighted	2	0.0811177	0.0376394	0.031152	0.00734443	0.154891	1.0845	1.00737	1.16753
cngb-gut500-216	cngb-met112-31	Tyrosine || id:cngb-met112-31	s_[Ruminococcus]_gnavus || id:cngb-gut500-216	Inverse variance weighted	25	0.0119958	0.00569973	0.0353234	0.000824359	0.0231673	1.01207	1.00082	1.02344
pheno.2745.assoc.linear.gz.raw.gz	cngb-met112-15	Glutamine || id:cngb-met112-15	k__Bacteria|p__Firmicutes|c__Bacilli|o__Lactobacillales|f__Aerococcaceae|g__Granulicatella|s__unclassified_mgs_2134	Inverse variance weighted	2	-0.0955529	0.0455891	0.0360856	-0.184907	-0.00619835	0.90887	0.831181	0.993821
pheno.1668.assoc.linear.gz.raw.gz	cngb-met112-31	Tyrosine || id:cngb-met112-31	k__Bacteria|p__Campylobacterota|c__Campylobacteria|o__Campylobacterales|f__Campylobacteraceae|g__Campylobacter_A|s__unclassified_mgs_1900	Inverse variance weighted	2	0.0831697	0.0412246	0.0436458	0.00236947	0.16397	1.08673	1.00237	1.17818
pheno.1702.assoc.linear.gz.raw.gz	cngb-met112-43	Albumin-globulin-ratio || id:cngb-met112-43	k__Bacteria|p__Actinobacteriota|c__Actinobacteria|o__Actinomycetales|f__Actinomycetaceae|g__Pauljensenia|s__unclassified_mgs_2308	Inverse variance weighted	2	0.0835557	0.0416325	0.0447513	0.00195609	0.165155	1.08715	1.00196	1.17958
cngb-gut500-124	cngb-met112-43	Albumin-globulin-ratio || id:cngb-met112-43	s_Clostridium_ramosum || id:cngb-gut500-124	Inverse variance weighted	25	-0.00895249	0.00446703	0.0450566	-0.0177079	-0.00019711	0.991087	0.982448	0.999803
pheno.1507.assoc.linear.gz.raw.gz	cngb-met112-31	Tyrosine || id:cngb-met112-31	k__Bacteria|p__Fusobacteriota|c__Fusobacteriia|o__Fusobacteriales|f__Fusobacteriaceae|g__Fusobacterium|s__Fusobacterium_periodonticum_C_mgs_3054	Inverse variance weighted	2	-0.08477	0.0431905	0.0496807	-0.169423	-0.00011674	0.918724	0.844151	0.999883

## Sheet: Supplementary Table 2
Supplementary Table 2. Sensitive analysis of the association between DKD and identified bacterial traits
Outcome	Exposure	MR_egger_Q	MR_egger_Q_df	MR_egger_Q_pval
tongue
Diabetic nephropathy || id:ebi-a-GCST90018612	k__Bacteria|p__Proteobacteria|c__Gammaproteobacteria|o__Enterobacterales|f__Pasteurellaceae|g__Haemophilus_D|s__Haemophilus_D_parainfluenzae_L_mgs_3230	0.670336159677772	2	0.715217862546139
Diabetic nephropathy || id:ebi-a-GCST90018612	k__Bacteria|p__Proteobacteria|c__Gammaproteobacteria|o__Enterobacterales|f__Pasteurellaceae|g__Haemophilus_D|s__unclassified_mgs_1678	2.37220742370899	2	0.305408909974356
Diabetic nephropathy || id:ebi-a-GCST90018612	k__Bacteria|p__Firmicutes|c__Bacilli|o__Lactobacillales|f__Aerococcaceae|g__Granulicatella|s__unclassified_mgs_1536	0.195990018938993	1	0.6579772446982
Diabetic nephropathy || id:ebi-a-GCST90018612	k__Bacteria|p__Firmicutes|c__Clostridia|o__Lachnospirales|f__Lachnospiraceae|g__Catonella|s__unclassified_mgs_3514	0.0675050733263735	1	0.795004640406123
Diabetic nephropathy || id:ebi-a-GCST90018612	k__Bacteria|p__Firmicutes|c__Bacilli|o__Erysipelotrichales|f__Erysipelotrichaceae|g__Solobacterium|s__unclassified_mgs_3431	0.0345635096912933	1	0.852513269766052
Diabetic nephropathy || id:ebi-a-GCST90018612	k__Bacteria|p__Firmicutes|c__Bacilli|o__Lactobacillales|f__Streptococcaceae|g__Streptococcus|s__unclassified_mgs_2210	2.94241769336201	2	0.229647708455643
Diabetic nephropathy || id:ebi-a-GCST90018612	k__Bacteria|p__Actinobacteriota|c__Actinobacteria|o__Actinomycetales|f__Actinomycetaceae|g__Pauljensenia|s__unclassified_mgs_1346	0.197765495513048	1	0.656530551342839
Diabetic nephropathy || id:ebi-a-GCST90018612	k__Bacteria|p__Firmicutes|c__Clostridia|o__Lachnospirales|f__Lachnospiraceae|g__Oribacterium|s__unclassified_mgs_1489	7.17653674308047	1	0.00738631514515157
Diabetic nephropathy || id:ebi-a-GCST90018612	k__Bacteria|p__Firmicutes|c__Negativicutes|o__Veillonellales|f__Veillonellaceae|g__Veillonella|s__unclassified_mgs_1075	0.0818811582665023	1	0.774764126284218
Diabetic nephropathy || id:ebi-a-GCST90018612	k__Bacteria|p__Firmicutes|c__Bacilli|o__Lactobacillales|f__Streptococcaceae|g__Streptococcus|s__unclassified_mgs_1836	0.22253887005933	1	0.637112198791319
Diabetic nephropathy || id:ebi-a-GCST90018612	k__Bacteria|p__Proteobacteria|c__Gammaproteobacteria|o__Enterobacterales|f__Pasteurellaceae|g__Aggregatibacter|s__Aggregatibacter_sp000466335_mgs_3420	3.46654238748781	3	0.325127456703851
Diabetic nephropathy || id:ebi-a-GCST90018612	k__Bacteria|p__Firmicutes|c__Bacilli|o__Lactobacillales|f__Aerococcaceae|g__Granulicatella|s__unclassified_mgs_3112	0.00374948788144123	1	0.951173599460218
Diabetic nephropathy || id:ebi-a-GCST90018612	k__Bacteria|p__Fusobacteriota|c__Fusobacteriia|o__Fusobacteriales|f__Fusobacteriaceae|g__Fusobacterium|s__unclassified_mgs_2355	5.03408810495462	1	0.0248531676848315
Diabetic nephropathy || id:ebi-a-GCST90018612	k__Bacteria|p__Fusobacteriota|c__Fusobacteriia|o__Fusobacteriales|f__Fusobacteriaceae|g__Fusobacterium|s__unclassified_mgs_2641	0.463039155605372	1	0.496207034526384
Diabetic nephropathy || id:ebi-a-GCST90018612	k__Bacteria|p__Firmicutes|c__Clostridia|o__Peptostreptococcales|f__Anaerovoracaceae|g__Mogibacterium|s__unclassified_mgs_683	2.27580599092865	2	0.320490387438001
Diabetic nephropathy || id:ebi-a-GCST90018612	k__Bacteria|p__Firmicutes|c__Bacilli|o__Lactobacillales|f__Aerococcaceae|g__Granulicatella|s__unclassified_mgs_867	1.27178252144315	1	0.259432546287671
Diabetic nephropathy || id:ebi-a-GCST90018612	k__Bacteria|p__Actinobacteriota|c__Actinobacteria|o__Actinomycetales|f__Actinomycetaceae|g__Pauljensenia|s__unclassified_mgs_1959	1.42075516620124	1	0.233279146424027
Diabetic nephropathy || id:ebi-a-GCST90018612	k__Bacteria|p__Campylobacterota|c__Campylobacteria|o__Campylobacterales|f__Campylobacteraceae|g__Campylobacter_A|s__Campylobacter_A_rectus_mgs_2707	2.24272284452334	2	0.325835892284933
Diabetic nephropathy || id:ebi-a-GCST90018612	k__Bacteria|p__Firmicutes|c__Bacilli|o__Lactobacillales|f__Streptococcaceae|g__Streptococcus|s__Streptococcus_mitis_AC_mgs_2251	3.69693140456586	1	0.0545126356114857
Diabetic nephropathy || id:ebi-a-GCST90018612	k__Bacteria|p__Firmicutes|c__Bacilli|o__Staphylococcales|f__Gemellaceae|g__Gemella|s__unclassified_mgs_2104	1.80797529401693	1	0.17875130338119
Diabetic nephropathy || id:ebi-a-GCST90018612	k__Bacteria|p__Proteobacteria|c__Gammaproteobacteria|o__Enterobacterales|f__Pasteurellaceae|g__Haemophilus_D|s__unclassified_mgs_3349	0.401390439141073	1	0.52637204853658
Diabetic nephropathy || id:ebi-a-GCST90018612	k__Bacteria|p__Fusobacteriota|c__Fusobacteriia|o__Fusobacteriales|f__Fusobacteriaceae|g__Fusobacterium|s__unclassified_mgs_2565	0.64489760999096	1	0.421942846057964
Diabetic nephropathy || id:ebi-a-GCST90018612	k__Bacteria|p__Firmicutes|c__Bacilli|o__Lactobacillales|f__Streptococcaceae|g__Streptococcus|s__unclassified_mgs_1963	0.0904963119269816	1	0.763547143497419
Diabetic nephropathy || id:ebi-a-GCST90018612	k__Bacteria|p__Firmicutes|c__Bacilli|o__Lactobacillales|f__Streptococcaceae|g__Streptococcus|s__unclassified_mgs_2095	0.0825790527616177	2	0.959551274318818
Diabetic nephropathy || id:ebi-a-GCST90018612	k__Bacteria|p__Proteobacteria|c__Gammaproteobacteria|o__Enterobacterales|f__Pasteurellaceae|g__Haemophilus_D|s__unclassified_mgs_3002	3.42476060324964	3	0.330652321509504
Diabetic nephropathy || id:ebi-a-GCST90018612	k__Bacteria|p__Firmicutes|c__Bacilli|o__Erysipelotrichales|f__Erysipelotrichaceae|g__Solobacterium|s__unclassified_mgs_2613	0.581835542646067	2	0.74757714777056
Diabetic nephropathy || id:ebi-a-GCST90018612	k__Bacteria|p__Firmicutes|c__Negativicutes|o__Veillonellales|f__Veillonellaceae|g__F0422|s__unclassified_mgs_1590	1.51606457411845	1	0.218216013274913
Diabetic nephropathy || id:ebi-a-GCST90018612	k__Bacteria|p__Firmicutes|c__Bacilli|o__Lactobacillales|f__Aerococcaceae|g__Abiotrophia|s__Abiotrophia_sp001815865_mgs_323	0.00873372153194505	1	0.925542588846515
Diabetic nephropathy || id:ebi-a-GCST90018612	k__Bacteria|p__Firmicutes|c__Bacilli|o__Lactobacillales|f__Streptococcaceae|g__Streptococcus|s__unclassified_mgs_2744	0.00378691220551424	1	0.95093083777495
Diabetic nephropathy || id:ebi-a-GCST90018612	k__Bacteria|p__Bacteroidota|c__Bacteroidia|o__Bacteroidales|f__Bacteroidaceae|g__Prevotella|s__unclassified_mgs_3569	4.64625893305645	3	0.199609489267501
Diabetic nephropathy || id:ebi-a-GCST90018612	k__Bacteria|p__Firmicutes|c__Bacilli|o__Lactobacillales|f__Aerococcaceae|g__Granulicatella|s__unclassified_mgs_2621	0.487117977696269	1	0.485215732956761
Diabetic nephropathy || id:ebi-a-GCST90018612	k__Bacteria|p__Actinobacteriota|c__Actinobacteria|o__Actinomycetales|f__Actinomycetaceae|g__Pauljensenia|s__unclassified_mgs_773	1.90982859303581	2	0.384845125706998
Diabetic nephropathy || id:ebi-a-GCST90018612	k__Bacteria|p__Actinobacteriota|c__Actinobacteria|o__Actinomycetales|f__Actinomycetaceae|g__Pauljensenia|s__unclassified_mgs_1094	3.9952853564653	1	0.0456277256922789
Diabetic nephropathy || id:ebi-a-GCST90018612	k__Bacteria|p__Proteobacteria|c__Gammaproteobacteria|o__Enterobacterales|f__Pasteurellaceae|g__Haemophilus_D|s__Haemophilus_D_parainfluenzae_K_mgs_3182	0.964101582521442	1	0.326155645923437
Diabetic nephropathy || id:ebi-a-GCST90018612	k__Bacteria|p__Firmicutes|c__Clostridia|o__TANB77|f__unclassified_mgs_182	0.0392738586218005	1	0.842907104448956
Diabetic nephropathy || id:ebi-a-GCST90018612	k__Bacteria|p__Proteobacteria|c__Gammaproteobacteria|o__Burkholderiales|f__Burkholderiaceae|g__Lautropia	0.856211003625329	1	0.354801192098795
Diabetic nephropathy || id:ebi-a-GCST90018612	k__Bacteria|p__Bacteroidota|c__Bacteroidia|o__Flavobacteriales|f__Weeksellaceae|g__unclassified_mgs_1950|s__unclassified_mgs_1950	4.94310104984757	2	0.084453809693372
Diabetic nephropathy || id:ebi-a-GCST90018612	k__Bacteria|p__Firmicutes|c__Clostridia|o__Lachnospirales|f__Lachnospiraceae|g__Catonella|s__unclassified_mgs_1692	0.210378097738108	1	0.646471216194977
Diabetic nephropathy || id:ebi-a-GCST90018612	k__Bacteria|p__Bacteroidota|c__Bacteroidia|o__Bacteroidales|f__Bacteroidaceae|g__Bacteroides_D	0.455894027150453	1	0.49954918310728
Diabetic nephropathy || id:ebi-a-GCST90018612	k__Bacteria|p__Firmicutes|c__Bacilli|o__Lactobacillales|f__Streptococcaceae|g__Streptococcus|s__unclassified_mgs_2628	5.73427713299368	4	0.219890909517871
Diabetic nephropathy || id:ebi-a-GCST90018612	k__Bacteria|p__Firmicutes|c__Bacilli|o__Lactobacillales|f__Streptococcaceae|g__Streptococcus|s__unclassified_mgs_1349	7.95076334937339	3	0.0470403144619419
Diabetic nephropathy || id:ebi-a-GCST90018612	k__Bacteria|p__Firmicutes|c__Bacilli|o__Lactobacillales|f__Streptococcaceae|g__Streptococcus|s__Streptococcus_sp000411475_mgs_187	0.160372881474914	2	0.922944255937091
Diabetic nephropathy || id:ebi-a-GCST90018612	k__Bacteria|p__Firmicutes|c__Clostridia|o__Tissierellales|f__Helcococcaceae	0.0479590989432091	1	0.826653428811541
Diabetic nephropathy || id:ebi-a-GCST90018612	k__Bacteria|p__Firmicutes|c__Bacilli|o__Lactobacillales|f__Aerococcaceae|g__Granulicatella|s__unclassified_mgs_1751	0.122341475850772	1	0.726508715569129
Diabetic nephropathy || id:ebi-a-GCST90018612	k__Bacteria|p__Bacteroidota|c__Bacteroidia|o__Bacteroidales|f__Bacteroidaceae|g__Prevotella|s__unclassified_mgs_1442	0.465025801541216	1	0.495284477287921
Diabetic nephropathy || id:ebi-a-GCST90018612	k__Bacteria|p__Firmicutes|c__Bacilli|o__Erysipelotrichales|f__Erysipelotrichaceae|g__Solobacterium|s__unclassified_mgs_1869	9.33185349613391	1	0.00225204449297084
Diabetic nephropathy || id:ebi-a-GCST90018612	k__Bacteria|p__Firmicutes|c__Bacilli|o__Lactobacillales|f__Streptococcaceae|g__Streptococcus|s__Streptococcus_cristatus_B_mgs_3258	1.12287960904557	1	0.289299243536922
Diabetic nephropathy || id:ebi-a-GCST90018612	k__Bacteria|p__Proteobacteria|c__Gammaproteobacteria|o__Enterobacterales|f__Pasteurellaceae|g__Aggregatibacter|s__unclassified_mgs_2767	5.43572854060751	2	0.0660155954412981
Diabetic nephropathy || id:ebi-a-GCST90018612	k__Bacteria|p__Proteobacteria|c__Gammaproteobacteria|o__Enterobacterales|f__Pasteurellaceae|g__Haemophilus_D|s__Haemophilus_D_parainfluenzae_L_mgs_3228	0.651964678405773	1	0.41941113038872
Diabetic nephropathy || id:ebi-a-GCST90018612	k__Bacteria|p__Firmicutes|c__Bacilli|o__Lactobacillales|f__Streptococcaceae|g__Streptococcus|s__unclassified_mgs_1184	3.58617968634095	2	0.166445085102115
Diabetic nephropathy || id:ebi-a-GCST90018612	k__Bacteria|p__Firmicutes|c__Bacilli|o__RF39|f__CAG-611|g__RUG343|s__unclassified_mgs_1588	0.317951162695636	1	0.572841530424673
Diabetic nephropathy || id:ebi-a-GCST90018612	k__Bacteria|p__Proteobacteria|c__Gammaproteobacteria|o__Burkholderiales|f__Neisseriaceae|g__Simonsiella|s__Simonsiella_muelleri_mgs_3058	1.45296614105189	1	0.228052605806128
Diabetic nephropathy || id:ebi-a-GCST90018612	k__Bacteria|p__Firmicutes|c__Clostridia|o__Lachnospirales|f__Lachnospiraceae|g__Catonella|s__unclassified_mgs_2596	0.586766465442559	1	0.443672237532977
Diabetic nephropathy || id:ebi-a-GCST90018612	k__Bacteria|p__Firmicutes|c__Bacilli|o__Staphylococcales|f__Gemellaceae|g__Gemella|s__unclassified_mgs_2318	0.280545189691597	1	0.596344102606314
Diabetic nephropathy || id:ebi-a-GCST90018612	k__Bacteria|p__Proteobacteria|c__Gammaproteobacteria|o__Burkholderiales|f__Neisseriaceae|g__Kingella_B|s__unclassified_mgs_1106	6.64340473204008	1	0.00995235523693236
Diabetic nephropathy || id:ebi-a-GCST90018612	k__Bacteria|p__Proteobacteria|c__Gammaproteobacteria|o__Enterobacterales|f__Pasteurellaceae|g__Aggregatibacter|s__Aggregatibacter_sp000466335_mgs_3131	0.791745810596807	1	0.373572752259864
Diabetic nephropathy || id:ebi-a-GCST90018612	k__Bacteria|p__Firmicutes|c__Clostridia|o__Lachnospirales|f__Lachnospiraceae|g__Catonella|s__unclassified_mgs_1428	0.123416257044566	1	0.725358418937473
Diabetic nephropathy || id:ebi-a-GCST90018612	k__Bacteria|p__Firmicutes|c__Negativicutes|o__Veillonellales|f__Veillonellaceae|g__Veillonella|s__unclassified_mgs_1508	0.525880300004282	1	0.468344035233625
Diabetic nephropathy || id:ebi-a-GCST90018612	k__Bacteria|p__Fusobacteriota|c__Fusobacteriia|o__Fusobacteriales|f__Fusobacteriaceae|g__Fusobacterium|s__unclassified_mgs_2195	0.0040380455166588	1	0.949332035024505
Diabetic nephropathy || id:ebi-a-GCST90018612	k__Bacteria|p__Proteobacteria|c__Gammaproteobacteria|o__Enterobacterales|f__Pasteurellaceae|g__Haemophilus_D|s__unclassified_mgs_2986	5.23953467892148	2	0.0728198031513567
Diabetic nephropathy || id:ebi-a-GCST90018612	k__Bacteria|p__Firmicutes|c__Bacilli|o__Lactobacillales|f__Streptococcaceae|g__Streptococcus|s__unclassified_mgs_2340	0.0010918547401521	1	0.973640117618439
Diabetic nephropathy || id:ebi-a-GCST90018612	k__Bacteria|p__Patescibacteria|c__Saccharimonadia|o__Saccharimonadales|f__Saccharimonadaceae|g__unclassified_mgs_826|s__unclassified_mgs_826	0.50734755720358	2	0.775944890589925
Diabetic nephropathy || id:ebi-a-GCST90018612	k__Bacteria|p__Firmicutes|c__Bacilli|o__Staphylococcales|f__Gemellaceae|g__Gemella|s__unclassified_mgs_2866	17.5349324816508	2	0.000155717632201446
Diabetic nephropathy || id:ebi-a-GCST90018612	k__Bacteria|p__Firmicutes|c__Bacilli|o__Lactobacillales|f__Streptococcaceae|g__Streptococcus|s__Streptococcus_infantis_H_mgs_2957	0.0775049939782844	1	0.780707478300647
Diabetic nephropathy || id:ebi-a-GCST90018612	k__Bacteria|p__Firmicutes|c__Bacilli|o__Erysipelotrichales|f__Erysipelotrichaceae|g__Solobacterium|s__unclassified_mgs_1118	2.54092415377719	1	0.110929841723938
Diabetic nephropathy || id:ebi-a-GCST90018612	k__Bacteria|p__Firmicutes|c__Bacilli|o__Staphylococcales|f__Gemellaceae|g__Gemella|s__unclassified_mgs_3489	1.16878695912599	1	0.279650627980469
Diabetic nephropathy || id:ebi-a-GCST90018612	k__Bacteria|p__Proteobacteria|c__Gammaproteobacteria|o__Enterobacterales|f__Pasteurellaceae|g__Haemophilus|s__Haemophilus_haemolyticus_mgs_2643	3.10281911557224	2	0.211949008796391
Diabetic nephropathy || id:ebi-a-GCST90018612	k__Bacteria|p__Firmicutes|c__Bacilli|o__Lactobacillales|f__Streptococcaceae	0.352562778481045	2	0.838382038457386
Diabetic nephropathy || id:ebi-a-GCST90018612	k__Bacteria|p__Firmicutes|c__Bacilli|o__Lactobacillales|f__Streptococcaceae|g__Streptococcus|s__unclassified_mgs_2153	0.0103342059842587	1	0.919028698729955
Diabetic nephropathy || id:ebi-a-GCST90018612	k__Bacteria|p__Proteobacteria|c__Gammaproteobacteria|o__Cardiobacteriales	2.81271906589916	4	0.589639176307849
Diabetic nephropathy || id:ebi-a-GCST90018612	k__Bacteria|p__Firmicutes|c__Bacilli|o__Lactobacillales|f__Aerococcaceae|g__Granulicatella|s__unclassified_mgs_1337	0.581028328495907	2	0.747878936094423
Diabetic nephropathy || id:ebi-a-GCST90018612	k__Bacteria|p__Fusobacteriota|c__Fusobacteriia|o__Fusobacteriales|f__Leptotrichiaceae|g__unclassified_mgs_2348	0.357510364513319	2	0.836310618014872
Diabetic nephropathy || id:ebi-a-GCST90018612	k__Bacteria|p__Bacteroidota|c__Bacteroidia|o__Bacteroidales|f__Bacteroidaceae|g__Prevotella|s__unclassified_mgs_2853	2.96875245297544	1	0.084887294292182
Diabetic nephropathy || id:ebi-a-GCST90018612	k__Bacteria|p__Firmicutes|c__Bacilli|o__Erysipelotrichales|f__Erysipelotrichaceae|g__Solobacterium|s__unclassified_mgs_2587	0.000408264410849235	1	0.983879397371329
Diabetic nephropathy || id:ebi-a-GCST90018612	k__Bacteria|p__Actinobacteriota|c__Actinobacteria|o__Actinomycetales|f__Micrococcaceae|g__Rothia|s__unclassified_mgs_1368	0.870973913429079	3	0.832426211723588
Diabetic nephropathy || id:ebi-a-GCST90018612	k__Bacteria|p__Patescibacteria|c__Saccharimonadia|o__Saccharimonadales|f__Saccharimonadaceae|g__TM7x|s__unclassified_mgs_356	4.44632923716514	1	0.0349763518458109
Diabetic nephropathy || id:ebi-a-GCST90018612	k__Bacteria|p__Bacteroidota|c__Bacteroidia|o__Bacteroidales|f__Bacteroidaceae|g__F0040|s__unclassified_mgs_3539	0.105796587523515	1	0.744981370189137
Diabetic nephropathy || id:ebi-a-GCST90018612	k__Bacteria|p__Fusobacteriota|c__Fusobacteriia|o__Fusobacteriales|f__Leptotrichiaceae|g__Leptotrichia|s__Leptotrichia_hofstadii_mgs_512	0.0181496555573356	1	0.892832739764358
Diabetic nephropathy || id:ebi-a-GCST90018612	k__Bacteria|p__Actinobacteriota|c__Actinobacteria|o__Actinomycetales|f__Actinomycetaceae|g__Pauljensenia|s__unclassified_mgs_1258	0.244079491961851	1	0.621275092665143
Diabetic nephropathy || id:ebi-a-GCST90018612	k__Bacteria|p__Proteobacteria|c__Gammaproteobacteria|o__Enterobacterales|f__Pasteurellaceae|g__Haemophilus|s__unclassified_mgs_2546	2.10554166388296	2	0.348969472503761
Diabetic nephropathy || id:ebi-a-GCST90018612	k__Bacteria|p__Firmicutes|c__Bacilli|o__Lactobacillales|f__Streptococcaceae|g__Streptococcus|s__unclassified_mgs_1761	1.22065299378762	1	0.269232539792041
Diabetic nephropathy || id:ebi-a-GCST90018612	k__Bacteria|p__Bacteroidota|c__Bacteroidia|o__Bacteroidales|f__Porphyromonadaceae|g__Porphyromonas|s__unclassified_mgs_2049	0.667006068585802	1	0.41409737917026
Diabetic nephropathy || id:ebi-a-GCST90018612	k__Bacteria|p__Fusobacteriota|c__Fusobacteriia|o__Fusobacteriales|f__Fusobacteriaceae|g__Fusobacterium|s__unclassified_mgs_2160	3.41739590722284	3	0.331634677217941
Diabetic nephropathy || id:ebi-a-GCST90018612	k__Bacteria|p__Fusobacteriota|c__Fusobacteriia|o__Fusobacteriales|f__Fusobacteriaceae|g__Fusobacterium|s__unclassified_mgs_2799	2.96150640090095	2	0.227466296128842
Diabetic nephropathy || id:ebi-a-GCST90018612	k__Bacteria|p__Patescibacteria|c__Saccharimonadia|o__Saccharimonadales|f__Saccharimonadaceae|g__unclassified_mgs_3412|s__unclassified_mgs_3412	0.220126045410507	2	0.895777679184891
Diabetic nephropathy || id:ebi-a-GCST90018612	k__Bacteria|p__Firmicutes|c__Clostridia|o__Lachnospirales|f__Lachnospiraceae|g__Catonella|s__unclassified_mgs_1617	2.82189601017692	2	0.243911943751485
Diabetic nephropathy || id:ebi-a-GCST90018612	k__Bacteria|p__Firmicutes|c__Bacilli|o__Erysipelotrichales|f__Erysipelotrichaceae|g__Solobacterium|s__unclassified_mgs_2578	0.00850422826350036	1	0.926524540940549
Diabetic nephropathy || id:ebi-a-GCST90018612	k__Bacteria|p__Proteobacteria|c__Gammaproteobacteria|o__Enterobacterales|f__Pasteurellaceae|g__Haemophilus|s__unclassified_mgs_1374	4.25114884360195	2	0.119364383066295
Diabetic nephropathy || id:ebi-a-GCST90018612	k__Bacteria|p__Firmicutes|c__Bacilli|o__Lactobacillales|f__Streptococcaceae|g__Streptococcus|s__Streptococcus_infantis_mgs_3243	0.0940433080744094	2	0.95406673797005
Diabetic nephropathy || id:ebi-a-GCST90018612	k__Bacteria|p__Proteobacteria|c__Gammaproteobacteria|o__Enterobacterales|f__Pasteurellaceae|g__Haemophilus_D|s__Haemophilus_D_parainfluenzae_M_mgs_3030	2.99068990623077	1	0.0837444827937688
Diabetic nephropathy || id:ebi-a-GCST90018612	k__Bacteria|p__Bacteroidota|c__Bacteroidia|o__Bacteroidales|f__Bacteroidaceae|g__F0040|s__unclassified_mgs_2335	0.379367328186863	1	0.537942026194471
Diabetic nephropathy || id:ebi-a-GCST90018612	k__Bacteria|p__Firmicutes|c__Clostridia|o__Lachnospirales|f__Lachnospiraceae|g__Oribacterium|s__Oribacterium_sinus_mgs_1130	0.0978135910615326	1	0.754469355777331
Diabetic nephropathy || id:ebi-a-GCST90018612	k__Bacteria|p__Firmicutes|c__Bacilli|o__Lactobacillales|f__Streptococcaceae|g__Streptococcus|s__unclassified_mgs_2675	1.11094700446004	1	0.291876183416437
Diabetic nephropathy || id:ebi-a-GCST90018612	k__Bacteria|p__Firmicutes|c__Negativicutes|o__Veillonellales|f__Veillonellaceae|g__Veillonella|s__Veillonella_dispar_mgs_1131	0.223928822038926	1	0.636062521405671
Diabetic nephropathy || id:ebi-a-GCST90018612	k__Bacteria|p__Firmicutes|c__Bacilli|o__Lactobacillales|f__Streptococcaceae|g__Streptococcus|s__unclassified_mgs_2740	0.18894623765289	1	0.66379510555576
Diabetic nephropathy || id:ebi-a-GCST90018612	k__Bacteria|p__Fusobacteriota|c__Fusobacteriia|o__Fusobacteriales|f__Fusobacteriaceae|g__Fusobacterium|s__Fusobacterium_sp000235465_mgs_831	0.612050095466773	1	0.43401695553029
Diabetic nephropathy || id:ebi-a-GCST90018612	k__Bacteria|p__Campylobacterota|c__Campylobacteria|o__Campylobacterales|f__Campylobacteraceae|g__Campylobacter_A|s__unclassified_mgs_3516	0.726930724617735	1	0.393879872810763
Diabetic nephropathy || id:ebi-a-GCST90018612	k__Bacteria|p__Firmicutes|c__Clostridia|o__Lachnospirales|f__Lachnospiraceae|g__Lachnoanaerobaculum	0.366350381986412	1	0.545000374649282
Diabetic nephropathy || id:ebi-a-GCST90018612	k__Bacteria|p__Proteobacteria|c__Gammaproteobacteria|o__Burkholderiales|f__Neisseriaceae|g__Neisseria|s__Neisseria_sp000186165_mgs_3225	0.0311850066322773	1	0.859828273054933
Diabetic nephropathy || id:ebi-a-GCST90018612	k__Bacteria|p__Proteobacteria|c__Gammaproteobacteria|o__Enterobacterales|f__Pasteurellaceae|g__Haemophilus|s__Haemophilus_haemolyticus_mgs_2915	6.55359181666712	1	0.0104672644670116
Diabetic nephropathy || id:ebi-a-GCST90018612	k__Bacteria|p__Firmicutes|c__Bacilli|o__Staphylococcales|f__Gemellaceae|g__Gemella|s__Gemella_sp002871655_mgs_708	1.1745485362728	1	0.278468606073693
Diabetic nephropathy || id:ebi-a-GCST90018612	k__Bacteria|p__Firmicutes|c__Clostridia|o__Peptostreptococcales|f__Anaerovoracaceae|g__Eubacterium_B|s__unclassified_mgs_76	1.44858461499361	3	0.694186774518524
Diabetic nephropathy || id:ebi-a-GCST90018612	k__Bacteria|p__Patescibacteria|c__Saccharimonadia|o__Saccharimonadales|f__Saccharimonadaceae|g__TM7x|s__unclassified_mgs_2811	8.7133252731683	4	0.0686783341937246
Diabetic nephropathy || id:ebi-a-GCST90018612	k__Bacteria|p__Proteobacteria|c__Gammaproteobacteria|o__Enterobacterales|f__Pasteurellaceae|g__Aggregatibacter|s__Aggregatibacter_sp000466335_mgs_2199	0.187476045319807	1	0.665025637711026
Diabetic nephropathy || id:ebi-a-GCST90018612	k__Bacteria|p__Patescibacteria|c__Saccharimonadia|o__Saccharimonadales|f__Saccharimonadaceae|g__unclassified_mgs_3486|s__unclassified_mgs_3486	2.00382739210475	3	0.571612695067647
Diabetic nephropathy || id:ebi-a-GCST90018612	k__Bacteria|p__Firmicutes|c__Clostridia|o__Peptostreptococcales|f__Anaerovoracaceae|g__Mogibacterium|s__unclassified_mgs_1015	2.00410229194098	2	0.367125640080375
Diabetic nephropathy || id:ebi-a-GCST90018612	k__Bacteria|p__Proteobacteria|c__Gammaproteobacteria|o__Enterobacterales|f__Pasteurellaceae|g__Aggregatibacter	3.47614723478923	2	0.175858845946571
Diabetic nephropathy || id:ebi-a-GCST90018612	k__Bacteria|p__Firmicutes|c__Negativicutes|o__Veillonellales|f__Veillonellaceae|g__Veillonella|s__Veillonella_rogosae_mgs_2008	0.0288331744509122	1	0.865164799730098
Diabetic nephropathy || id:ebi-a-GCST90018612	k__Bacteria|p__Proteobacteria|c__Gammaproteobacteria|o__Enterobacterales|f__Pasteurellaceae|g__Haemophilus_D|s__Haemophilus_D_parainfluenzae_K_mgs_2876	0.0768440160502349	1	0.781620756129803
Diabetic nephropathy || id:ebi-a-GCST90018612	k__Bacteria|p__Campylobacterota|c__Campylobacteria|o__Campylobacterales|f__Campylobacteraceae|g__Campylobacter_A|s__unclassified_mgs_2155	1.50077	1	0.220553503671967
Diabetic nephropathy || id:ebi-a-GCST90018612	k__Bacteria|p__Firmicutes|c__Bacilli|o__Erysipelotrichales|f__Erysipelotrichaceae|g__Solobacterium|s__unclassified_mgs_2620	0.119161632471998	1	0.729945551337643
Diabetic nephropathy || id:ebi-a-GCST90018612	k__Bacteria|p__Proteobacteria|c__Gammaproteobacteria|o__Enterobacterales|f__Pasteurellaceae|g__Haemophilus_D|s__unclassified_mgs_3099	4.29970973044802	1	0.0381188785803991
Diabetic nephropathy || id:ebi-a-GCST90018612	k__Bacteria|p__Firmicutes|c__Bacilli|o__Lactobacillales|f__Streptococcaceae|g__Streptococcus|s__unclassified_mgs_2106	0.423680169402168	2	0.809094073742263
Diabetic nephropathy || id:ebi-a-GCST90018612	k__Bacteria|p__Firmicutes|c__Clostridia|o__TANB77|f__CAG-508|g__CAG-793|s__unclassified_mgs_3144	2.61260826019115	1	0.106017262633778
Diabetic nephropathy || id:ebi-a-GCST90018612	k__Bacteria|p__Firmicutes|c__Bacilli|o__Lactobacillales|f__Streptococcaceae|g__Streptococcus|s__unclassified_mgs_1587	0.0248174312102196	1	0.874822838595769
Diabetic nephropathy || id:ebi-a-GCST90018612	k__Bacteria|p__Bacteroidota|c__Bacteroidia|o__Bacteroidales|f__Porphyromonadaceae|g__Porphyromonas|s__unclassified_mgs_3348	2.54217596543542	1	0.110841937618967
Diabetic nephropathy || id:ebi-a-GCST90018612	k__Bacteria|p__Fusobacteriota|c__Fusobacteriia|o__Fusobacteriales|f__Fusobacteriaceae|g__Fusobacterium|s__unclassified_mgs_3321	0.0115934207745527	1	0.914255287338873
Diabetic nephropathy || id:ebi-a-GCST90018612	k__Bacteria|p__Firmicutes|c__Bacilli|o__Lactobacillales|f__Streptococcaceae|g__Streptococcus|s__unclassified_mgs_1472	0.014426766681969	1	0.904394841624583
Diabetic nephropathy || id:ebi-a-GCST90018612	k__Bacteria|p__Actinobacteriota|c__Actinobacteria|o__Actinomycetales|f__Actinomycetaceae|g__Pauljensenia|s__unclassified_mgs_3546	0.505810838819978	1	0.476957956894571
Diabetic nephropathy || id:ebi-a-GCST90018612	k__Bacteria|p__Firmicutes|c__Bacilli|o__Lactobacillales|f__Aerococcaceae|g__Granulicatella|s__unclassified_mgs_3498	0.436969863304302	2	0.803735590320864
Diabetic nephropathy || id:ebi-a-GCST90018612	k__Bacteria|p__Firmicutes|c__Negativicutes|o__Veillonellales|f__Veillonellaceae|g__Veillonella|s__unclassified_mgs_3585	3.10992156429391	2	0.211197665197556
Diabetic nephropathy || id:ebi-a-GCST90018612	k__Bacteria|p__Firmicutes|c__Clostridia|o__Lachnospirales|f__Lachnospiraceae|g__Lachnoanaerobaculum|s__Lachnoanaerobaculum_sp000287675_mgs_1510	0.227692709196482	1	0.63323995247563
Diabetic nephropathy || id:ebi-a-GCST90018612	k__Bacteria|p__Firmicutes|c__Clostridia|o__Lachnospirales|f__Lachnospiraceae|g__Lachnoanaerobaculum|s__Lachnoanaerobaculum_sp000296385_mgs_3354	0.121981484593057	1	0.726895267615262
Diabetic nephropathy || id:ebi-a-GCST90018612	k__Bacteria|p__Bacteroidota|c__Bacteroidia|o__Bacteroidales|f__Porphyromonadaceae|g__Porphyromonas|s__Porphyromonas_asaccharolytica_mgs_293	1.32256087886024	2	0.516189961178102
Diabetic nephropathy || id:ebi-a-GCST90018612	k__Bacteria|p__Actinobacteriota|c__Actinobacteria|o__Actinomycetales|f__Actinomycetaceae|g__Pauljensenia|s__Pauljensenia_sp001838165_mgs_482	0.00355894843822692	1	0.952428881216437
Diabetic nephropathy || id:ebi-a-GCST90018612	k__Bacteria|p__Firmicutes|c__Bacilli|o__Lactobacillales|f__Streptococcaceae|g__Streptococcus|s__Streptococcus_constellatus_mgs_3391	4.71204207797576	1	0.0299520524357374
Diabetic nephropathy || id:ebi-a-GCST90018612	k__Bacteria|p__Firmicutes|c__Clostridia|o__Lachnospirales|f__Lachnospiraceae|g__Lachnoanaerobaculum|s__unclassified_mgs_2166	0.0561729843017252	1	0.812650269337749
Diabetic nephropathy || id:ebi-a-GCST90018612	k__Bacteria|p__Firmicutes|c__Bacilli|o__Lactobacillales|f__Streptococcaceae|g__Streptococcus|s__Streptococcus_sinensis_mgs_638	0.134035253451556	1	0.714284298861149
Diabetic nephropathy || id:ebi-a-GCST90018612	k__Bacteria|p__Firmicutes|c__Bacilli|o__Lactobacillales|f__Streptococcaceae|g__Streptococcus|s__Streptococcus_australis_mgs_558	0.0192578023746042	1	0.88962993798328
Diabetic nephropathy || id:ebi-a-GCST90018612	k__Bacteria|p__Proteobacteria|c__Gammaproteobacteria|o__Burkholderiales|f__Neisseriaceae|g__Eikenella|s__unclassified_mgs_1857	3.02045347639405	1	0.0822204723293774
Diabetic nephropathy || id:ebi-a-GCST90018612	k__Bacteria|p__Proteobacteria|c__Gammaproteobacteria|o__Enterobacterales|f__Pasteurellaceae|g__Haemophilus_D|s__Haemophilus_D_parainfluenzae_mgs_2507	1.46821482441393	1	0.225627565523543
Diabetic nephropathy || id:ebi-a-GCST90018612	k__Bacteria|p__Fusobacteriota|c__Fusobacteriia|o__Fusobacteriales|f__Fusobacteriaceae|g__Fusobacterium|s__unclassified_mgs_2180	1.05428184635617	2	0.590290244521549
Diabetic nephropathy || id:ebi-a-GCST90018612	k__Bacteria|p__Firmicutes|c__Clostridia|o__Lachnospirales|f__Lachnospiraceae|g__Lachnoanaerobaculum|s__unclassified_mgs_1769	0.24093141975605	1	0.62353420228543
Diabetic nephropathy || id:ebi-a-GCST90018612	k__Bacteria|p__Firmicutes|c__Clostridia|o__Lachnospirales|f__Lachnospiraceae|g__Oribacterium|s__Oribacterium_sinus_mgs_2094	0.576624572501808	2	0.749527488557912
Diabetic nephropathy || id:ebi-a-GCST90018612	k__Bacteria|p__Firmicutes|c__Bacilli|o__Erysipelotrichales|f__Erysipelotrichaceae|g__Solobacterium|s__unclassified_mgs_3016	2.67573450383785	1	0.101888308188191
Diabetic nephropathy || id:ebi-a-GCST90018612	k__Bacteria|p__Firmicutes|c__Bacilli|o__Lactobacillales|f__Streptococcaceae|g__Streptococcus|s__Streptococcus_sanguinis_mgs_3170	0.0020733118123658	1	0.963681966748316
Diabetic nephropathy || id:ebi-a-GCST90018612	k__Bacteria|p__Actinobacteriota|c__Actinobacteria|o__Actinomycetales|f__Micrococcaceae|g__Rothia|s__unclassified_mgs_551	0.0801986407454422	1	0.777028399362527
Diabetic nephropathy || id:ebi-a-GCST90018612	k__Bacteria|p__Proteobacteria|c__Gammaproteobacteria|o__Burkholderiales|f__Neisseriaceae|g__Eikenella|s__Eikenella_corrodens_mgs_821	0.628435434661996	2	0.730359998818721
Diabetic nephropathy || id:ebi-a-GCST90018612	k__Bacteria|p__Actinobacteriota|c__Actinobacteria|o__Actinomycetales|f__Actinomycetaceae|g__Pauljensenia|s__Pauljensenia_sp000758755_mgs_2263	2.2695732493911	2	0.321490712194926
Diabetic nephropathy || id:ebi-a-GCST90018612	k__Bacteria|p__Patescibacteria|c__Saccharimonadia|o__Saccharimonadales|f__Saccharimonadaceae|g__TM7x|s__unclassified_mgs_1468	0.00833688138643553	2	0.995840235196525
Diabetic nephropathy || id:ebi-a-GCST90018612	k__Bacteria|p__Firmicutes|c__Clostridia|o__Peptostreptococcales|f__Filifactoraceae|g__Peptoanaerobacter|s__Peptoanaerobacter_yurii_mgs_3589	0.0314185493181427	1	0.859309836626805
Diabetic nephropathy || id:ebi-a-GCST90018612	k__Bacteria|p__Firmicutes|c__Clostridia|o__Peptostreptococcales|f__Anaerovoracaceae|g__Eubacterium_B|s__Eubacterium_B_infirmum_mgs_131	0.0948460664790932	2	0.953683872266088
Diabetic nephropathy || id:ebi-a-GCST90018612	k__Bacteria|p__Firmicutes|c__Clostridia|o__Lachnospirales|f__Lachnospiraceae|g__Catonella|s__unclassified_mgs_2982	2.11998396597513	1	0.145388066207421
Diabetic nephropathy || id:ebi-a-GCST90018612	k__Bacteria|p__Bacteroidota|c__Bacteroidia|o__Bacteroidales|f__Bacteroidaceae|g__F0040|s__unclassified_mgs_3481	5.95856002506904	2	0.0508294172368216
Diabetic nephropathy || id:ebi-a-GCST90018612	k__Bacteria|p__Bacteroidota|c__Bacteroidia|o__Bacteroidales|f__Porphyromonadaceae|g__Porphyromonas|s__unclassified_mgs_2117	1.21291877801663	1	0.270754834837213
Diabetic nephropathy || id:ebi-a-GCST90018612	k__Bacteria|p__Patescibacteria|c__Saccharimonadia|o__Saccharimonadales|f__Saccharimonadaceae|g__unclassified_mgs_1251	3.65869170735975	2	0.160518536048793
Diabetic nephropathy || id:ebi-a-GCST90018612	k__Bacteria|p__Patescibacteria|c__Saccharimonadia|o__Saccharimonadales|f__Saccharimonadaceae|g__unclassified_mgs_2742|s__unclassified_mgs_2742	0.266303746448154	2	0.875332142498665
Diabetic nephropathy || id:ebi-a-GCST90018612	k__Bacteria|p__Patescibacteria|c__Saccharimonadia|o__Saccharimonadales|f__Saccharimonadaceae|g__TM7x|s__unclassified_mgs_1048	0.698467085772465	1	0.403299255493798
Diabetic nephropathy || id:ebi-a-GCST90018612	k__Bacteria|p__Firmicutes|c__Negativicutes|o__Selenomonadales|f__Selenomonadaceae|g__Centipeda|s__Centipeda_noxia_mgs_2454	0.191427412491125	1	0.661731240460496
Diabetic nephropathy || id:ebi-a-GCST90018612	k__Bacteria|p__Desulfobacterota|c__Desulfovibrionia	1.60685486445903	3	0.657836525892386
Diabetic nephropathy || id:ebi-a-GCST90018612	k__Bacteria|p__Proteobacteria|c__Gammaproteobacteria|o__Enterobacterales|f__Pasteurellaceae|g__Haemophilus_D|s__Haemophilus_D_parainfluenzae_A_mgs_3080	0.522840926150781	1	0.46963233329836
Diabetic nephropathy || id:ebi-a-GCST90018612	k__Bacteria|p__Actinobacteriota|c__Coriobacteriia|o__Coriobacteriales|f__Atopobiaceae|g__Lancefieldella|s__unclassified_mgs_2013	0.103167654125688	1	0.748060938755668
Diabetic nephropathy || id:ebi-a-GCST90018612	k__Bacteria|p__Patescibacteria|c__Saccharimonadia|o__Saccharimonadales|f__Saccharimonadaceae|g__unclassified_mgs_2696|s__unclassified_mgs_2696	4.32659242498199	2	0.114945610750462
Diabetic nephropathy || id:ebi-a-GCST90018612	k__Bacteria|p__Patescibacteria|c__Saccharimonadia|o__Saccharimonadales|f__Saccharimonadaceae|g__UBA1103	0.452978365695403	1	0.500923958985473
Diabetic nephropathy || id:ebi-a-GCST90018612	k__Bacteria|p__Actinobacteriota|c__Coriobacteriia|o__Coriobacteriales|f__Atopobiaceae|g__Lancefieldella|s__unclassified_mgs_2277	0.254922206188025	1	0.613630328828519
Diabetic nephropathy || id:ebi-a-GCST90018612	k__Bacteria|p__Actinobacteriota|c__Coriobacteriia|o__Coriobacteriales|f__Atopobiaceae|g__Lancefieldella|s__unclassified_mgs_3043	0.180185346985181	1	0.671214004651251
Diabetic nephropathy || id:ebi-a-GCST90018612	k__Bacteria|p__Patescibacteria|c__Saccharimonadia|o__Saccharimonadales|f__Saccharimonadaceae|g__TM7x|s__unclassified_mgs_1320	0.28192925022022	1	0.595439497023472
Diabetic nephropathy || id:ebi-a-GCST90018612	k__Bacteria|p__Patescibacteria|c__Saccharimonadia|o__Saccharimonadales|f__Saccharimonadaceae|g__unclassified_mgs_1608|s__unclassified_mgs_1608	0.195332325407034	1	0.65851513560538
Diabetic nephropathy || id:ebi-a-GCST90018612	k__Bacteria|p__Patescibacteria|c__Saccharimonadia|o__Saccharimonadales|f__Saccharimonadaceae|g__TM7x|s__unclassified_mgs_2319	4.11772442216812	1	0.042436122827907
Diabetic nephropathy || id:ebi-a-GCST90018612	k__Bacteria|p__Patescibacteria|c__Saccharimonadia|o__Saccharimonadales|f__Saccharimonadaceae|g__TM7x|s__unclassified_mgs_2908	1.89431775844324	2	0.3878413637718
Diabetic nephropathy || id:ebi-a-GCST90018612	k__Bacteria|p__Patescibacteria|c__Saccharimonadia|o__Saccharimonadales|f__Saccharimonadaceae|g__unclassified_mgs_1283	2.31950568488065	1	0.127760620441115
Diabetic nephropathy || id:ebi-a-GCST90018612	k__Bacteria|p__Patescibacteria|c__Saccharimonadia|o__Saccharimonadales|f__Saccharimonadaceae|g__unclassified_mgs_1543|s__unclassified_mgs_1543	2.06772010979171	1	0.150446277247497
Diabetic nephropathy || id:ebi-a-GCST90018612	k__Bacteria|p__Patescibacteria|c__Saccharimonadia|o__Saccharimonadales|f__Saccharimonadaceae|g__TM7x|s__unclassified_mgs_2524	0.12601842240858	1	0.722596531704613
Diabetic nephropathy || id:ebi-a-GCST90018612	k__Bacteria|p__Patescibacteria|c__Saccharimonadia|o__Saccharimonadales|f__Saccharimonadaceae|g__TM7x|s__unclassified_mgs_1313	3.64513229669306	2	0.161610501844281
Diabetic nephropathy || id:ebi-a-GCST90018612	k__Bacteria|p__Patescibacteria|c__Saccharimonadia|o__Saccharimonadales|f__Saccharimonadaceae|g__unclassified_mgs_1065	0.690739656274966	1	0.40591291010508
Diabetic nephropathy || id:ebi-a-GCST90018612	k__Bacteria|p__Patescibacteria|c__Saccharimonadia|o__Saccharimonadales|f__Saccharimonadaceae|g__unclassified_mgs_2734|s__unclassified_mgs_2734	8.84294802247302	3	0.0314535227839987
Diabetic nephropathy || id:ebi-a-GCST90018612	k__Bacteria|p__Patescibacteria|c__Saccharimonadia|o__Saccharimonadales|f__Saccharimonadaceae|g__TM7x|s__unclassified_mgs_2148	3.08488358252744	1	0.0790229199399091
Diabetic nephropathy || id:ebi-a-GCST90018612	k__Bacteria|p__Patescibacteria|c__Saccharimonadia|o__Saccharimonadales|f__Saccharimonadaceae|g__TM7x|s__unclassified_mgs_2814	4.67125376565461	1	0.0306715286716094
Diabetic nephropathy || id:ebi-a-GCST90018612	k__Bacteria|p__Actinobacteriota|c__Actinobacteria|o__Mycobacteriales|f__Mycobacteriaceae|g__Corynebacterium	3.43133704621046	2	0.179843451013728
Diabetic nephropathy || id:ebi-a-GCST90018612	k__Bacteria|p__Patescibacteria|c__Saccharimonadia|o__Saccharimonadales|f__Saccharimonadaceae|g__TM7x|s__unclassified_mgs_1060	3.71963767430099	1	0.0537760390689098
Diabetic nephropathy || id:ebi-a-GCST90018612	k__Bacteria|p__Patescibacteria|c__Saccharimonadia|o__Saccharimonadales|f__Saccharimonadaceae|g__TM7x|s__unclassified_mgs_2648	2.35886432152032	1	0.124572849559207
Diabetic nephropathy || id:ebi-a-GCST90018612	k__Bacteria|p__Actinobacteriota|c__Coriobacteriia|o__Coriobacteriales|f__Atopobiaceae|g__Lancefieldella|s__unclassified_mgs_2844	0.526301944768822	1	0.468165761619818
Diabetic nephropathy || id:ebi-a-GCST90018612	k__Bacteria|p__Patescibacteria|c__Saccharimonadia|o__Saccharimonadales|f__Saccharimonadaceae|g__TM7x|s__unclassified_mgs_3237	0.601937451411442	1	0.437839753968799
Diabetic nephropathy || id:ebi-a-GCST90018612	k__Bacteria|p__Firmicutes|c__Bacilli|o__Lactobacillales|f__Streptococcaceae|g__Streptococcus|s__Streptococcus_sanguinis_mgs_3525	0.0552048285072675	1	0.81424204747825
Diabetic nephropathy || id:ebi-a-GCST90018612	k__Bacteria|p__Patescibacteria|c__Saccharimonadia|o__Saccharimonadales|f__Saccharimonadaceae|g__unclassified_mgs_1162|s__unclassified_mgs_1162	0.0887545130548127	1	0.765766545748078
Diabetic nephropathy || id:ebi-a-GCST90018612	k__Bacteria|p__Patescibacteria|c__Gracilibacteria|o__Absconditabacterales|f__X112|g__HOT-345|s__unclassified_mgs_3064	0.862580411113079	1	0.353017588009911
Diabetic nephropathy || id:ebi-a-GCST90018612	k__Bacteria|p__Patescibacteria|c__Saccharimonadia|o__Saccharimonadales|f__Saccharimonadaceae|g__unclassified_mgs_2147|s__unclassified_mgs_2147	0.126851541886132	1	0.721719067593472
Diabetic nephropathy || id:ebi-a-GCST90018612	k__Bacteria|p__Firmicutes|c__Bacilli|o__RF39|f__CAG-611|g__RUG343	0.772453184424374	2	0.679616512422889
Diabetic nephropathy || id:ebi-a-GCST90018612	k__Bacteria|p__Patescibacteria|c__Saccharimonadia|o__Saccharimonadales|f__Saccharimonadaceae|g__unclassified_mgs_420|s__unclassified_mgs_420	0.277492350928429	1	0.598349548900505
Diabetic nephropathy || id:ebi-a-GCST90018612	k__Bacteria|p__Patescibacteria|c__Saccharimonadia|o__Saccharimonadales|f__Saccharimonadaceae|g__unclassified_mgs_1111	0.156593676727753	1	0.692312197711907
Diabetic nephropathy || id:ebi-a-GCST90018612	k__Bacteria|p__Patescibacteria|c__Saccharimonadia|o__Saccharimonadales|f__Saccharimonadaceae|g__UBA2866|s__unclassified_mgs_1770	0.00220770411969191	1	0.962524216608462
Diabetic nephropathy || id:ebi-a-GCST90018612	k__Bacteria|p__Fusobacteriota|c__Fusobacteriia|o__Fusobacteriales|f__Leptotrichiaceae|g__Leptotrichia_A|s__unclassified_mgs_2065	0.66531482640518	1	0.414689856424265
Diabetic nephropathy || id:ebi-a-GCST90018612	k__Bacteria|p__Patescibacteria|c__Saccharimonadia|o__Saccharimonadales|f__Saccharimonadaceae|g__unclassified_mgs_2365	1.56441811065967	1	0.211019494670672
Diabetic nephropathy || id:ebi-a-GCST90018612	k__Bacteria|p__Bacteroidota|c__Bacteroidia|o__Bacteroidales|f__Bacteroidaceae|g__Prevotella|s__unclassified_mgs_1369	1.28726403073186	1	0.25655276778759
Diabetic nephropathy || id:ebi-a-GCST90018612	k__Bacteria|p__Patescibacteria|c__Saccharimonadia|o__Saccharimonadales|f__Saccharimonadaceae|g__unclassified_mgs_1129|s__unclassified_mgs_1129	2.06752311602378	2	0.355666580715063
Diabetic nephropathy || id:ebi-a-GCST90018612	k__Bacteria|p__Proteobacteria|c__Gammaproteobacteria|o__Enterobacterales|f__Pasteurellaceae|g__Haemophilus_A|s__Haemophilus_A_sputorum_mgs_3374	5.85006362045455	2	0.0536629848538348
Diabetic nephropathy || id:ebi-a-GCST90018612	k__Bacteria|p__Patescibacteria|c__Saccharimonadia|o__Saccharimonadales|f__Saccharimonadaceae|g__unclassified_mgs_1644|s__unclassified_mgs_1644	5.32117107484196	1	0.0210678481281408
Diabetic nephropathy || id:ebi-a-GCST90018612	k__Bacteria|p__Firmicutes|c__Negativicutes|o__Veillonellales|f__Veillonellaceae|g__F0422|s__unclassified_mgs_622	0.620138720171249	1	0.430995741357908
Diabetic nephropathy || id:ebi-a-GCST90018612	k__Bacteria|p__Proteobacteria|c__Gammaproteobacteria|o__Enterobacterales|f__Pasteurellaceae|g__Aggregatibacter|s__unclassified_mgs_2275	0.0434760436742701	1	0.834831480087672
Diabetic nephropathy || id:ebi-a-GCST90018612	k__Bacteria|p__Patescibacteria|c__Saccharimonadia|o__Saccharimonadales|f__Saccharimonadaceae|g__unclassified_mgs_106|s__unclassified_mgs_106	0.339092908084347	1	0.560353281068545
Diabetic nephropathy || id:ebi-a-GCST90018612	k__Bacteria|p__Patescibacteria|c__Saccharimonadia|o__Saccharimonadales|f__Saccharimonadaceae|g__unclassified_mgs_635	0.447391849087089	2	0.799558223440537
Diabetic nephropathy || id:ebi-a-GCST90018612	k__Bacteria|p__Patescibacteria|c__Saccharimonadia|o__Saccharimonadales|f__Saccharimonadaceae|g__unclassified_mgs_1159|s__unclassified_mgs_1159	0.637926261540023	2	0.72690234914218
Diabetic nephropathy || id:ebi-a-GCST90018612	k__Bacteria|p__Firmicutes|c__Bacilli|o__Lactobacillales|f__Streptococcaceae|g__Streptococcus|s__Streptococcus_mitis_I_mgs_2032	5.02844557356407	1	0.0249342675028585
Diabetic nephropathy || id:ebi-a-GCST90018612	k__Bacteria|p__Fusobacteriota|c__Fusobacteriia|o__Fusobacteriales|f__Leptotrichiaceae|g__Streptobacillus|s__unclassified_mgs_588	0.417962097410884	1	0.517955673526611
Diabetic nephropathy || id:ebi-a-GCST90018612	k__Bacteria|p__Patescibacteria|c__Saccharimonadia|o__Saccharimonadales|f__Saccharimonadaceae|g__UBA2866|s__unclassified_mgs_1336	1.91879015314784	2	0.383124576922093
Diabetic nephropathy || id:ebi-a-GCST90018612	k__Bacteria|p__Actinobacteriota|c__Actinobacteria|o__Actinomycetales|f__Micrococcaceae|g__Rothia|s__Rothia_sp001808955_mgs_25	1.41727698360374	1	0.23385211865428
Diabetic nephropathy || id:ebi-a-GCST90018612	k__Bacteria|p__Proteobacteria|c__Gammaproteobacteria|o__Enterobacterales|f__Pasteurellaceae|g__Haemophilus_D|s__unclassified_mgs_2999	2.15937479109804	2	0.339701701312417
Diabetic nephropathy || id:ebi-a-GCST90018612	k__Bacteria|p__Bacteroidota|c__Bacteroidia|o__Flavobacteriales|f__Flavobacteriaceae|g__Capnocytophaga|s__Capnocytophaga_sputigena_mgs_3341	1.76575499981274	2	0.413591089448594
Diabetic nephropathy || id:ebi-a-GCST90018612	k__Bacteria|p__Firmicutes|c__Bacilli|o__Lactobacillales|f__Streptococcaceae|g__Streptococcus|s__unclassified_mgs_2600	0.149317850852456	1	0.699188098540191
Diabetic nephropathy || id:ebi-a-GCST90018612	k__Bacteria|p__Campylobacterota|c__Campylobacteria|o__Campylobacterales|f__Campylobacteraceae|g__Campylobacter_A|s__unclassified_mgs_2769	8.26895172627413	3	0.040768317696588
Diabetic nephropathy || id:ebi-a-GCST90018612	k__Bacteria|p__Proteobacteria|c__Gammaproteobacteria|o__Enterobacterales|f__Pasteurellaceae|g__Haemophilus_A|s__Haemophilus_A_parahaemolyticus_mgs_2498	0.0099319976788449	1	0.920614727467168
Diabetic nephropathy || id:ebi-a-GCST90018612	k__Bacteria|p__Proteobacteria|c__Gammaproteobacteria|o__Enterobacterales|f__Pasteurellaceae|g__Haemophilus|s__Haemophilus_sp002998595_mgs_1353	1.94969967325598	3	0.582912081337978
Diabetic nephropathy || id:ebi-a-GCST90018612	k__Bacteria|p__Bacteroidota|c__Bacteroidia|o__Flavobacteriales|f__Flavobacteriaceae|g__Capnocytophaga|s__unclassified_mgs_2361	0.56124519045244	1	0.453758971084109
Diabetic nephropathy || id:ebi-a-GCST90018612	k__Bacteria|p__Bacteroidota|c__Bacteroidia|o__Bacteroidales|f__Bacteroidaceae|g__unclassified_mgs_105|s__unclassified_mgs_105	0.955458824269923	1	0.328333681938818
Diabetic nephropathy || id:ebi-a-GCST90018612	k__Bacteria|p__Firmicutes|c__Clostridia|o__Lachnospirales|f__Lachnospiraceae|g__Catonella|s__unclassified_mgs_916	3.64586499760232	2	0.16155130660722
Diabetic nephropathy || id:ebi-a-GCST90018612	k__Bacteria|p__Firmicutes|c__Clostridia|o__Lachnospirales|f__Lachnospiraceae|g__Oribacterium|s__unclassified_mgs_1447	0.221929708787332	2	0.894970202646721
Diabetic nephropathy || id:ebi-a-GCST90018612	k__Bacteria|p__Actinobacteriota|c__Actinobacteria|o__Actinomycetales|f__Actinomycetaceae|g__Pauljensenia|s__unclassified_mgs_3205	10.7198776932542	3	0.0133411720568638
Diabetic nephropathy || id:ebi-a-GCST90018612	k__Bacteria|p__Bacteroidota|c__Bacteroidia|o__Flavobacteriales|f__Flavobacteriaceae|g__Capnocytophaga|s__Capnocytophaga_sp000318275_mgs_3159	0.65533625051481	1	0.418211266711885
Diabetic nephropathy || id:ebi-a-GCST90018612	k__Bacteria|p__Fusobacteriota|c__Fusobacteriia|o__Fusobacteriales|f__Fusobacteriaceae|g__Fusobacterium|s__Fusobacterium_vincentii_mgs_3469	0.487206590147415	1	0.485176033730577
Diabetic nephropathy || id:ebi-a-GCST90018612	k__Bacteria|p__Firmicutes|c__Bacilli|o__Lactobacillales|f__Streptococcaceae|g__Streptococcus|s__unclassified_mgs_102	0.52272322398465	2	0.770002427153229
Diabetic nephropathy || id:ebi-a-GCST90018612	k__Bacteria|p__Firmicutes|c__Bacilli|o__Lactobacillales|f__Aerococcaceae|g__Granulicatella|s__Granulicatella_maltaromaticum_mgs_3171	0.149655369617032	1	0.698864917173485
Diabetic nephropathy || id:ebi-a-GCST90018612	k__Bacteria|p__Actinobacteriota|c__Actinobacteria|o__Actinomycetales|f__Actinomycetaceae|g__Pauljensenia|s__unclassified_mgs_2414	5.58622814482175	4	0.232253289981035
Diabetic nephropathy || id:ebi-a-GCST90018612	k__Bacteria|p__Firmicutes|c__Bacilli|o__Lactobacillales|f__Aerococcaceae|g__Granulicatella|s__unclassified_mgs_3289	0.518906901265783	1	0.471308339589554
Diabetic nephropathy || id:ebi-a-GCST90018612	k__Bacteria|p__Actinobacteriota|c__Actinobacteria|o__Actinomycetales|f__Actinomycetaceae|g__Pauljensenia|s__unclassified_mgs_2760	2.61691703164564	1	0.105729682368858
Diabetic nephropathy || id:ebi-a-GCST90018612	k__Bacteria|p__Firmicutes|c__Clostridia|o__Peptostreptococcales|f__Filifactoraceae|g__Filifactor|s__unclassified_mgs_1092	0.0976418535808838	2	0.95235165509729
Diabetic nephropathy || id:ebi-a-GCST90018612	k__Bacteria|p__Fusobacteriota|c__Fusobacteriia|o__Fusobacteriales|f__Fusobacteriaceae|g__Fusobacterium|s__unclassified_mgs_2858	0.0373669978512088	1	0.846719756620643
Diabetic nephropathy || id:ebi-a-GCST90018612	k__Bacteria|p__Proteobacteria|c__Gammaproteobacteria|o__Enterobacterales|f__Pasteurellaceae|g__Haemophilus_D|s__unclassified_mgs_3384	0.437914821652096	1	0.508130602922719
Diabetic nephropathy || id:ebi-a-GCST90018612	k__Bacteria|p__Proteobacteria|c__Gammaproteobacteria|o__Enterobacterales|f__Pasteurellaceae|g__Aggregatibacter|s__unclassified_mgs_1613	0.071240596208795	1	0.789538964553125
Diabetic nephropathy || id:ebi-a-GCST90018612	k__Bacteria|p__Proteobacteria|c__Gammaproteobacteria|o__Enterobacterales|f__Pasteurellaceae|g__Haemophilus_D|s__unclassified_mgs_3480	0.939026076569911	1	0.332528435754592
Diabetic nephropathy || id:ebi-a-GCST90018612	k__Bacteria|p__Proteobacteria|c__Gammaproteobacteria|o__Enterobacterales|f__Pasteurellaceae|g__Haemophilus|s__unclassified_mgs_1463	1.37933545785518	2	0.501742755975505
Diabetic nephropathy || id:ebi-a-GCST90018612	k__Bacteria|p__Bacteroidota|c__Bacteroidia|o__Bacteroidales|f__Bacteroidaceae|g__Prevotella|s__unclassified_mgs_2968	0.0302241461617174	1	0.861982616759327
Diabetic nephropathy || id:ebi-a-GCST90018612	k__Bacteria|p__Firmicutes|c__Bacilli|o__Lactobacillales|f__Streptococcaceae|g__Streptococcus|s__unclassified_mgs_1954	0.929242898331008	1	0.335059734772971
Diabetic nephropathy || id:ebi-a-GCST90018612	k__Bacteria|p__Firmicutes|c__Bacilli|o__Lactobacillales|f__Streptococcaceae|g__Streptococcus|s__unclassified_mgs_1383	1.35000950347953	1	0.245276455402764
Diabetic nephropathy || id:ebi-a-GCST90018612	k__Bacteria|p__Firmicutes|c__Negativicutes|o__Veillonellales|f__Veillonellaceae|g__Veillonella|s__unclassified_mgs_2635	1.99136171176537	2	0.369471801837805
Diabetic nephropathy || id:ebi-a-GCST90018612	k__Bacteria|p__Actinobacteriota|c__Actinobacteria|o__Actinomycetales|f__Actinomycetaceae|g__Pauljensenia|s__unclassified_mgs_1300	0.39296278380022	1	0.530746133793459
Diabetic nephropathy || id:ebi-a-GCST90018612	k__Bacteria|p__Proteobacteria|c__Gammaproteobacteria|o__Enterobacterales|f__Pasteurellaceae|g__Haemophilus|s__Haemophilus_haemolyticus_mgs_3032	0.0109844168454686	1	0.916529297679862
Diabetic nephropathy || id:ebi-a-GCST90018612	k__Bacteria|p__Patescibacteria|c__Saccharimonadia|o__Saccharimonadales|f__Saccharimonadaceae|g__unclassified_mgs_2252|s__unclassified_mgs_2252	2.18175421974032	3	0.535551156764888
Diabetic nephropathy || id:ebi-a-GCST90018612	k__Bacteria|p__Proteobacteria|c__Gammaproteobacteria|o__Enterobacterales|f__Pasteurellaceae|g__Aggregatibacter|s__Aggregatibacter_segnis_mgs_1721	1.90281931825603	3	0.592819792984512
Diabetic nephropathy || id:ebi-a-GCST90018612	k__Bacteria|p__Proteobacteria|c__Gammaproteobacteria|o__Enterobacterales|f__Pasteurellaceae|g__Haemophilus|s__Haemophilus_haemolyticus_mgs_2719	0.226810046069512	1	0.633899285786197
Diabetic nephropathy || id:ebi-a-GCST90018612	k__Bacteria|p__Patescibacteria|c__Gracilibacteria|o__Absconditabacterales|f__X112|g__HOT-345|s__unclassified_mgs_3129	0.343810564602031	1	0.557637906791934
Diabetic nephropathy || id:ebi-a-GCST90018612	k__Bacteria|p__Firmicutes|c__Bacilli|o__RF39|f__CAG-611|g__RUG343|s__unclassified_mgs_2981	3.51734035457534	2	0.172273805182473
Diabetic nephropathy || id:ebi-a-GCST90018612	k__Bacteria|p__Proteobacteria|c__Gammaproteobacteria|o__Enterobacterales|f__Pasteurellaceae|g__Haemophilus|s__Haemophilus_haemolyticus_mgs_2138	0.128818673527455	1	0.719660036602965
Diabetic nephropathy || id:ebi-a-GCST90018612	k__Bacteria|p__Firmicutes|c__Bacilli|o__Lactobacillales|f__Streptococcaceae|g__Streptococcus|s__unclassified_mgs_2821	0.049239201729105	1	0.824392446691117
Diabetic nephropathy || id:ebi-a-GCST90018612	k__Bacteria|p__Firmicutes|c__Clostridia|o__Lachnospirales|f__Lachnospiraceae|g__Lachnoanaerobaculum|s__Lachnoanaerobaculum_saburreum_A_mgs_3552	0.244243060930652	2	0.885040802545923
Diabetic nephropathy || id:ebi-a-GCST90018612	k__Bacteria|p__Proteobacteria|c__Gammaproteobacteria|o__Enterobacterales|f__Pasteurellaceae|g__Haemophilus|s__unclassified_mgs_2527	4.79030810784763	1	0.0286203065961285
Diabetic nephropathy || id:ebi-a-GCST90018612	k__Bacteria|p__Firmicutes|c__Bacilli|o__Lactobacillales|f__Streptococcaceae|g__Streptococcus|s__unclassified_mgs_449	4.30959649184029e-05	1	0.99476212359281
Diabetic nephropathy || id:ebi-a-GCST90018612	k__Bacteria|p__Proteobacteria|c__Gammaproteobacteria|o__Burkholderiales|f__Neisseriaceae|g__Neisseria_D|s__Neisseria_D_bacilliformis_mgs_3398	0.107800073962849	1	0.74266275641055
Diabetic nephropathy || id:ebi-a-GCST90018612	k__Bacteria|p__Firmicutes|c__Bacilli|o__Lactobacillales|f__Streptococcaceae|g__Streptococcus|s__unclassified_mgs_2680	2.72596523890111	1	0.0987284190885427
Diabetic nephropathy || id:ebi-a-GCST90018612	k__Bacteria|p__Firmicutes|c__Negativicutes|o__Veillonellales|f__Veillonellaceae|g__F0422|s__unclassified_mgs_3446	0.357685111150002	1	0.549794684674993
Diabetic nephropathy	Gut microbiota abundance (k_Bacteria.p_Bacteroidetes.c_Bacteroidia.o_Bacteroidales.f_Bacteroidaceae.g_Bacteroides.s_Bacteroides_finegoldii)	8.7096	14	0.849191
Diabetic nephropathy	Gut microbiota abundance (k_Bacteria.p_Bacteroidetes.c_Bacteroidia.o_Bacteroidales.f_Bacteroidaceae.g_Bacteroides.s_Bacteroides_fragilis)	16.6799	16	0.406596
Diabetic nephropathy	Gut microbiota abundance (k_Bacteria.p_Bacteroidetes.c_Bacteroidia.o_Bacteroidales.f_Bacteroidaceae.g_Bacteroides.s_Bacteroides_intestinalis)	0.0181639	1	0.892791
Diabetic nephropathy	Gut microbiota abundance (k_Bacteria.p_Bacteroidetes.c_Bacteroidia.o_Bacteroidales.f_Bacteroidaceae.g_Bacteroides.s_Bacteroides_massiliensis)	0.601721	4	0.962872
Diabetic nephropathy	Gut microbiota abundance (k_Bacteria.p_Bacteroidetes.c_Bacteroidia.o_Bacteroidales.f_Bacteroidaceae.g_Bacteroides.s_Bacteroides_ovatus)	11.2696	13	0.588243
Diabetic nephropathy	Gut microbiota abundance (k_Bacteria.p_Bacteroidetes.c_Bacteroidia.o_Bacteroidales.f_Bacteroidaceae.g_Bacteroides.s_Bacteroides_plebeius)	4.24302	5	0.514984
Diabetic nephropathy	Gut microbiota abundance (k_Bacteria.p_Bacteroidetes.c_Bacteroidia.o_Bacteroidales.f_Bacteroidaceae.g_Bacteroides.s_Bacteroides_salyersiae)	19.6003	9	0.0205461
Diabetic nephropathy	Gut microbiota abundance (k_Bacteria.p_Bacteroidetes.c_Bacteroidia.o_Bacteroidales.f_Bacteroidaceae.g_Bacteroides.s_Bacteroides_stercoris)	8.53859	5	0.128945
Diabetic nephropathy	Gut microbiota abundance (k_Bacteria.p_Bacteroidetes.c_Bacteroidia.o_Bacteroidales.f_Bacteroidaceae.g_Bacteroides.s_Bacteroides_thetaiotaomicron)	3.83304	6	0.699259
Diabetic nephropathy	Gut microbiota abundance (k_Bacteria.p_Bacteroidetes.c_Bacteroidia.o_Bacteroidales.f_Bacteroidaceae.g_Bacteroides.s_Bacteroides_uniformis)	11.7725	5	0.038041
Diabetic nephropathy	Gut microbiota abundance (k_Bacteria.p_Bacteroidetes.c_Bacteroidia.o_Bacteroidales.f_Bacteroidaceae.g_Bacteroides.s_Bacteroides_vulgatus)	12.9412	6	0.0439787
Diabetic nephropathy	Gut microbiota abundance (k_Bacteria.p_Bacteroidetes.c_Bacteroidia.o_Bacteroidales.f_Bacteroidaceae.g_Bacteroides.s_Bacteroides_xylanisolvens)	9.19806	11	0.603616
Diabetic nephropathy	Gut microbiota abundance (k_Bacteria.p_Bacteroidetes.c_Bacteroidia.o_Bacteroidales.f_Bacteroidales_noname)	4.21032	7	0.755259
Diabetic nephropathy	Gut microbiota abundance (k_Bacteria.p_Bacteroidetes.c_Bacteroidia.o_Bacteroidales.f_Bacteroidales_noname.g_Bacteroidales_noname)	4.20816	7	0.755514
Diabetic nephropathy	Gut microbiota abundance (k_Bacteria.p_Bacteroidetes.c_Bacteroidia.o_Bacteroidales.f_Bacteroidales_noname.g_Bacteroidales_noname.s_Bacteroidales_bacterium_ph8)	2.45865	6	0.873066
Diabetic nephropathy	Gut microbiota abundance (k_Bacteria.p_Bacteroidetes.c_Bacteroidia.o_Bacteroidales.f_Porphyromonadaceae)	9.7975	14	0.776834
Diabetic nephropathy	Gut microbiota abundance (k_Bacteria.p_Bacteroidetes.c_Bacteroidia.o_Bacteroidales.f_Porphyromonadaceae.g_Barnesiella)	7.64928	12	0.811902
Diabetic nephropathy	Gut microbiota abundance (k_Bacteria.p_Bacteroidetes.c_Bacteroidia.o_Bacteroidales.f_Porphyromonadaceae.g_Barnesiella.s_Barnesiella_intestinihominis)	6.59502	11	0.830868
Diabetic nephropathy	Gut microbiota abundance (k_Bacteria.p_Bacteroidetes.c_Bacteroidia.o_Bacteroidales.f_Porphyromonadaceae.g_Coprobacter)	1.30143	5	0.934784
Diabetic nephropathy	Gut microbiota abundance (k_Bacteria.p_Bacteroidetes.c_Bacteroidia.o_Bacteroidales.f_Porphyromonadaceae.g_Coprobacter.s_Coprobacter_fastidiosus)	1.30163	5	0.934764
Diabetic nephropathy	Gut microbiota abundance (k_Bacteria.p_Bacteroidetes.c_Bacteroidia.o_Bacteroidales.f_Porphyromonadaceae.g_Odoribacter)	8.38202	8	0.39707
Diabetic nephropathy	Gut microbiota abundance (k_Bacteria.p_Bacteroidetes.c_Bacteroidia.o_Bacteroidales.f_Porphyromonadaceae.g_Odoribacter.s_Odoribacter_splanchnicus)	6.82476	12	0.868973
Diabetic nephropathy	Gut microbiota abundance (k_Bacteria.p_Bacteroidetes.c_Bacteroidia.o_Bacteroidales.f_Porphyromonadaceae.g_Parabacteroides)	4.94651	10	0.894722
Diabetic nephropathy	Gut microbiota abundance (k_Bacteria.p_Bacteroidetes.c_Bacteroidia.o_Bacteroidales.f_Porphyromonadaceae.g_Parabacteroides.s_Parabacteroides_distasonis)	7.80795	7	0.349833
Diabetic nephropathy	Gut microbiota abundance (k_Bacteria.p_Bacteroidetes.c_Bacteroidia.o_Bacteroidales.f_Porphyromonadaceae.g_Parabacteroides.s_Parabacteroides_goldsteinii)	2.22297	5	0.817511
Diabetic nephropathy	Gut microbiota abundance (k_Bacteria.p_Bacteroidetes.c_Bacteroidia.o_Bacteroidales.f_Porphyromonadaceae.g_Parabacteroides.s_Parabacteroides_johnsonii)	8.0294	6	0.235957
Diabetic nephropathy	Gut microbiota abundance (k_Bacteria.p_Bacteroidetes.c_Bacteroidia.o_Bacteroidales.f_Porphyromonadaceae.g_Parabacteroides.s_Parabacteroides_merdae)	5.98789	5	0.307399
Diabetic nephropathy	Gut microbiota abundance (k_Bacteria.p_Bacteroidetes.c_Bacteroidia.o_Bacteroidales.f_Porphyromonadaceae.g_Parabacteroides.s_Parabacteroides_unclassified)	9.87372	6	0.130072
Diabetic nephropathy	Gut microbiota abundance (k_Bacteria.p_Bacteroidetes.c_Bacteroidia.o_Bacteroidales.f_Prevotellaceae)	8.63537	6	0.195147
Diabetic nephropathy	Gut microbiota abundance (k_Bacteria.p_Bacteroidetes.c_Bacteroidia.o_Bacteroidales.f_Prevotellaceae.g_Paraprevotella)	13.4484	8	0.097325
Diabetic nephropathy	Gut microbiota abundance (k_Bacteria.p_Bacteroidetes.c_Bacteroidia.o_Bacteroidales.f_Prevotellaceae.g_Paraprevotella.s_Paraprevotella_clara)	21.9135	11	0.0250522
Diabetic nephropathy	Gut microbiota abundance (k_Bacteria.p_Bacteroidetes.c_Bacteroidia.o_Bacteroidales.f_Prevotellaceae.g_Paraprevotella.s_Paraprevotella_unclassified)	4.50315	7	0.720338
Diabetic nephropathy	Gut microbiota abundance (k_Bacteria.p_Bacteroidetes.c_Bacteroidia.o_Bacteroidales.f_Prevotellaceae.g_Paraprevotella.s_Paraprevotella_xylaniphila)	15.5371	9	0.0771995
Diabetic nephropathy	Gut microbiota abundance (k_Bacteria.p_Bacteroidetes.c_Bacteroidia.o_Bacteroidales.f_Prevotellaceae.g_Prevotella)	6.81111	5	0.235071
Diabetic nephropathy	Gut microbiota abundance (k_Bacteria.p_Bacteroidetes.c_Bacteroidia.o_Bacteroidales.f_Prevotellaceae.g_Prevotella.s_Prevotella_copri)	9.22196	11	0.601413
Diabetic nephropathy	Gut microbiota abundance (k_Bacteria.p_Bacteroidetes.c_Bacteroidia.o_Bacteroidales.f_Rikenellaceae)	9.4804	9	0.394161
Diabetic nephropathy	Gut microbiota abundance (k_Bacteria.p_Bacteroidetes.c_Bacteroidia.o_Bacteroidales.f_Rikenellaceae.g_Alistipes)	9.42588	9	0.398926
Diabetic nephropathy	Gut microbiota abundance (k_Bacteria.p_Bacteroidetes.c_Bacteroidia.o_Bacteroidales.f_Rikenellaceae.g_Alistipes.s_Alistipes_finegoldii)	12.1052	7	0.0971518
Diabetic nephropathy	Gut microbiota abundance (k_Bacteria.p_Bacteroidetes.c_Bacteroidia.o_Bacteroidales.f_Rikenellaceae.g_Alistipes.s_Alistipes_indistinctus)	14.859	10	0.137286
Diabetic nephropathy	Gut microbiota abundance (k_Bacteria.p_Bacteroidetes.c_Bacteroidia.o_Bacteroidales.f_Rikenellaceae.g_Alistipes.s_Alistipes_onderdonkii)	1.81776	6	0.935673
Diabetic nephropathy	Gut microbiota abundance (k_Bacteria.p_Bacteroidetes.c_Bacteroidia.o_Bacteroidales.f_Rikenellaceae.g_Alistipes.s_Alistipes_putredinis)	1.76905	5	0.880088
Diabetic nephropathy	Gut microbiota abundance (k_Bacteria.p_Bacteroidetes.c_Bacteroidia.o_Bacteroidales.f_Rikenellaceae.g_Alistipes.s_Alistipes_senegalensis)	14.7297	10	0.142233
Diabetic nephropathy	Gut microbiota abundance (k_Bacteria.p_Bacteroidetes.c_Bacteroidia.o_Bacteroidales.f_Rikenellaceae.g_Alistipes.s_Alistipes_shahii)	6.29136	9	0.710441
Diabetic nephropathy	Gut microbiota abundance (k_Bacteria.p_Bacteroidetes.c_Bacteroidia.o_Bacteroidales.f_Rikenellaceae.g_Alistipes.s_Alistipes_sp_AP11)	6.5427	9	0.684611
Diabetic nephropathy	Gut microbiota abundance (k_Bacteria.p_Firmicutes)	4.74773	5	0.447437
Diabetic nephropathy	Gut microbiota abundance (k_Bacteria.p_Firmicutes.c_Bacilli)	15.7206	12	0.204373
Diabetic nephropathy	Gut microbiota abundance (k_Bacteria.p_Firmicutes.c_Bacilli.o_Lactobacillales)	13.6051	10	0.19178
Diabetic nephropathy	Gut microbiota abundance (k_Bacteria.p_Firmicutes.c_Bacilli.o_Lactobacillales.f_Lactobacillaceae)	10.2786	10	0.416404
Diabetic nephropathy	Gut microbiota abundance (k_Bacteria.p_Firmicutes.c_Bacilli.o_Lactobacillales.f_Lactobacillaceae.g_Lactobacillus)	9.58868	9	0.384797
Diabetic nephropathy	Gut microbiota abundance (k_Bacteria.p_Firmicutes.c_Bacilli.o_Lactobacillales.f_Lactobacillaceae.g_Lactobacillus.s_Lactobacillus_delbrueckii)	9.9292	11	0.536767
Diabetic nephropathy	Gut microbiota abundance (k_Bacteria.p_Firmicutes.c_Bacilli.o_Lactobacillales.f_Streptococcaceae)	8.12897	12	0.774972
Diabetic nephropathy	Gut microbiota abundance (k_Bacteria.p_Firmicutes.c_Bacilli.o_Lactobacillales.f_Streptococcaceae.g_Streptococcus)	5.71294	7	0.573639
Diabetic nephropathy	Gut microbiota abundance (k_Bacteria.p_Firmicutes.c_Bacilli.o_Lactobacillales.f_Streptococcaceae.g_Streptococcus.s_Streptococcus_parasanguinis)	0.483719	1	0.486743
Diabetic nephropathy	Gut microbiota abundance (k_Bacteria.p_Firmicutes.c_Bacilli.o_Lactobacillales.f_Streptococcaceae.g_Streptococcus.s_Streptococcus_thermophilus)	0.362368	1	0.547194
Diabetic nephropathy	Gut microbiota abundance (k_Bacteria.p_Firmicutes.c_Clostridia)	5.16103	5	0.396546
Diabetic nephropathy	Gut microbiota abundance (k_Bacteria.p_Firmicutes.c_Clostridia.o_Clostridiales)	5.1608	5	0.396573
Diabetic nephropathy	Gut microbiota abundance (k_Bacteria.p_Firmicutes.c_Clostridia.o_Clostridiales.f_Clostridiaceae)	4.93113	8	0.764911
Diabetic nephropathy	Gut microbiota abundance (k_Bacteria.p_Firmicutes.c_Clostridia.o_Clostridiales.f_Clostridiaceae.g_Clostridium)	7.46449	9	0.588877
Diabetic nephropathy	Gut microbiota abundance (k_Bacteria.p_Firmicutes.c_Clostridia.o_Clostridiales.f_Clostridiaceae.g_Clostridium.s_Clostridium_asparagiforme)	16.9635	11	0.108959
Diabetic nephropathy	Gut microbiota abundance (k_Bacteria.p_Firmicutes.c_Clostridia.o_Clostridiales.f_Clostridiaceae.g_Clostridium.s_Clostridium_leptum)	2.56685	4	0.632707
Diabetic nephropathy	Gut microbiota abundance (k_Bacteria.p_Firmicutes.c_Clostridia.o_Clostridiales.f_Clostridiales_noname)	5.87429	6	0.437419
Diabetic nephropathy	Gut microbiota abundance (k_Bacteria.p_Firmicutes.c_Clostridia.o_Clostridiales.f_Clostridiales_noname.g_Flavonifractor)	5.74898	3	0.124482
Diabetic nephropathy	Gut microbiota abundance (k_Bacteria.p_Firmicutes.c_Clostridia.o_Clostridiales.f_Clostridiales_noname.g_Flavonifractor.s_Flavonifractor_plautii)	7.77221	4	0.100288
Diabetic nephropathy	Gut microbiota abundance (k_Bacteria.p_Firmicutes.c_Clostridia.o_Clostridiales.f_Clostridiales_noname.g_Pseudoflavonifractor)	11.763	6	0.0674702
Diabetic nephropathy	Gut microbiota abundance (k_Bacteria.p_Firmicutes.c_Clostridia.o_Clostridiales.f_Clostridiales_noname.g_Pseudoflavonifractor.s_Pseudoflavonifractor_capillosus)	15.4743	8	0.0505539
Diabetic nephropathy	Gut microbiota abundance (k_Bacteria.p_Firmicutes.c_Clostridia.o_Clostridiales.f_Eubacteriaceae)	2.54212	4	0.637109
Diabetic nephropathy	Gut microbiota abundance (k_Bacteria.p_Firmicutes.c_Clostridia.o_Clostridiales.f_Eubacteriaceae.g_Eubacterium)	2.53864	4	0.637731
Diabetic nephropathy	Gut microbiota abundance (k_Bacteria.p_Firmicutes.c_Clostridia.o_Clostridiales.f_Eubacteriaceae.g_Eubacterium.s_Eubacterium_eligens)	14.6607	12	0.260516
Diabetic nephropathy	Gut microbiota abundance (k_Bacteria.p_Firmicutes.c_Clostridia.o_Clostridiales.f_Eubacteriaceae.g_Eubacterium.s_Eubacterium_hallii)	4.82525	9	0.849268
Diabetic nephropathy	Gut microbiota abundance (k_Bacteria.p_Firmicutes.c_Clostridia.o_Clostridiales.f_Eubacteriaceae.g_Eubacterium.s_Eubacterium_ramulus)	8.04192	8	0.429386
Diabetic nephropathy	Gut microbiota abundance (k_Bacteria.p_Firmicutes.c_Clostridia.o_Clostridiales.f_Eubacteriaceae.g_Eubacterium.s_Eubacterium_rectale)	4.32082	6	0.633348
Diabetic nephropathy	Gut microbiota abundance (k_Bacteria.p_Firmicutes.c_Clostridia.o_Clostridiales.f_Eubacteriaceae.g_Eubacterium.s_Eubacterium_siraeum)	9.93052	12	0.622056
Diabetic nephropathy	Gut microbiota abundance (k_Bacteria.p_Firmicutes.c_Clostridia.o_Clostridiales.f_Eubacteriaceae.g_Eubacterium.s_Eubacterium_ventriosum)	2.04482	4	0.727515
Diabetic nephropathy	Gut microbiota abundance (k_Bacteria.p_Firmicutes.c_Clostridia.o_Clostridiales.f_Lachnospiraceae)	11.1964	10	0.342424
Diabetic nephropathy	Gut microbiota abundance (k_Bacteria.p_Firmicutes.c_Clostridia.o_Clostridiales.f_Lachnospiraceae.g_Blautia)	12.2704	10	0.26737
Diabetic nephropathy	Gut microbiota abundance (k_Bacteria.p_Firmicutes.c_Clostridia.o_Clostridiales.f_Lachnospiraceae.g_Blautia.s_Ruminococcus_obeum)	12.3808	11	0.335708
Diabetic nephropathy	Gut microbiota abundance (k_Bacteria.p_Firmicutes.c_Clostridia.o_Clostridiales.f_Lachnospiraceae.g_Blautia.s_Ruminococcus_torques)	4.57747	5	0.469585
Diabetic nephropathy	Gut microbiota abundance (k_Bacteria.p_Firmicutes.c_Clostridia.o_Clostridiales.f_Lachnospiraceae.g_Butyrivibrio)	4.76606	8	0.782263
Diabetic nephropathy	Gut microbiota abundance (k_Bacteria.p_Firmicutes.c_Clostridia.o_Clostridiales.f_Lachnospiraceae.g_Butyrivibrio.s_Butyrivibrio_crossotus)	2.67905	9	0.975674
Diabetic nephropathy	Gut microbiota abundance (k_Bacteria.p_Firmicutes.c_Clostridia.o_Clostridiales.f_Lachnospiraceae.g_Coprococcus)	11.0206	9	0.274297
Diabetic nephropathy	Gut microbiota abundance (k_Bacteria.p_Firmicutes.c_Clostridia.o_Clostridiales.f_Lachnospiraceae.g_Coprococcus.s_Coprococcus_catus)	2.32935	4	0.67543
Diabetic nephropathy	Gut microbiota abundance (k_Bacteria.p_Firmicutes.c_Clostridia.o_Clostridiales.f_Lachnospiraceae.g_Coprococcus.s_Coprococcus_comes)	3.51641	7	0.833485
Diabetic nephropathy	Gut microbiota abundance (k_Bacteria.p_Firmicutes.c_Clostridia.o_Clostridiales.f_Lachnospiraceae.g_Coprococcus.s_Coprococcus_sp_ART55_1)	2.15378	2	0.340653
Diabetic nephropathy	Gut microbiota abundance (k_Bacteria.p_Firmicutes.c_Clostridia.o_Clostridiales.f_Lachnospiraceae.g_Dorea)	4.76852	4	0.311884
Diabetic nephropathy	Gut microbiota abundance (k_Bacteria.p_Firmicutes.c_Clostridia.o_Clostridiales.f_Lachnospiraceae.g_Dorea.s_Dorea_longicatena)	2.23151	8	0.973079
Diabetic nephropathy	Gut microbiota abundance (k_Bacteria.p_Firmicutes.c_Clostridia.o_Clostridiales.f_Lachnospiraceae.g_Dorea.s_Dorea_unclassified)	13.5812	8	0.0933555
Diabetic nephropathy	Gut microbiota abundance (k_Bacteria.p_Firmicutes.c_Clostridia.o_Clostridiales.f_Lachnospiraceae.g_Lachnospiraceae_noname)	3.32786	5	0.649579
Diabetic nephropathy	Gut microbiota abundance (k_Bacteria.p_Firmicutes.c_Clostridia.o_Clostridiales.f_Lachnospiraceae.g_Lachnospiraceae_noname.s_Lachnospiraceae_bacterium_3_1_46FAA)	0.12726	2	0.938352
Diabetic nephropathy	Gut microbiota abundance (k_Bacteria.p_Firmicutes.c_Clostridia.o_Clostridiales.f_Lachnospiraceae.g_Lachnospiraceae_noname.s_Lachnospiraceae_bacterium_5_1_63FAA)	3.30066	4	0.508827
Diabetic nephropathy	Gut microbiota abundance (k_Bacteria.p_Firmicutes.c_Clostridia.o_Clostridiales.f_Lachnospiraceae.g_Lachnospiraceae_noname.s_Lachnospiraceae_bacterium_7_1_58FAA)	3.84068	9	0.921582
Diabetic nephropathy	Gut microbiota abundance (k_Bacteria.p_Firmicutes.c_Clostridia.o_Clostridiales.f_Lachnospiraceae.g_Lachnospiraceae_noname.s_Lachnospiraceae_bacterium_8_1_57FAA)	8.4671	15	0.903695
Diabetic nephropathy	Gut microbiota abundance (k_Bacteria.p_Firmicutes.c_Clostridia.o_Clostridiales.f_Lachnospiraceae.g_Roseburia)	14.8611	12	0.249122
Diabetic nephropathy	Gut microbiota abundance (k_Bacteria.p_Firmicutes.c_Clostridia.o_Clostridiales.f_Lachnospiraceae.g_Roseburia.s_Roseburia_hominis)	1.86712	5	0.867209
Diabetic nephropathy	Gut microbiota abundance (k_Bacteria.p_Firmicutes.c_Clostridia.o_Clostridiales.f_Lachnospiraceae.g_Roseburia.s_Roseburia_intestinalis)	6.458	7	0.4874
Diabetic nephropathy	Gut microbiota abundance (k_Bacteria.p_Firmicutes.c_Clostridia.o_Clostridiales.f_Lachnospiraceae.g_Roseburia.s_Roseburia_inulinivorans)	1.24355	2	0.53699
Diabetic nephropathy	Gut microbiota abundance (k_Bacteria.p_Firmicutes.c_Clostridia.o_Clostridiales.f_Lachnospiraceae.g_Roseburia.s_Roseburia_unclassified)	10.7703	12	0.548703
Diabetic nephropathy	Gut microbiota abundance (k_Bacteria.p_Firmicutes.c_Clostridia.o_Clostridiales.f_Oscillospiraceae)	2.8763	5	0.71905
Diabetic nephropathy	Gut microbiota abundance (k_Bacteria.p_Firmicutes.c_Clostridia.o_Clostridiales.f_Oscillospiraceae.g_Oscillibacter)	3.17686	6	0.786344
Diabetic nephropathy	Gut microbiota abundance (k_Bacteria.p_Firmicutes.c_Clostridia.o_Clostridiales.f_Oscillospiraceae.g_Oscillibacter.s_Oscillibacter_unclassified)	4.31846	6	0.633665
Diabetic nephropathy	Gut microbiota abundance (k_Bacteria.p_Firmicutes.c_Clostridia.o_Clostridiales.f_Ruminococcaceae)	7.45531	5	0.18892
Diabetic nephropathy	Gut microbiota abundance (k_Bacteria.p_Firmicutes.c_Clostridia.o_Clostridiales.f_Ruminococcaceae.g_Anaerotruncus)	4.75896	3	0.190323
Diabetic nephropathy	Gut microbiota abundance (k_Bacteria.p_Firmicutes.c_Clostridia.o_Clostridiales.f_Ruminococcaceae.g_Faecalibacterium)	4.6723	6	0.586476
Diabetic nephropathy	Gut microbiota abundance (k_Bacteria.p_Firmicutes.c_Clostridia.o_Clostridiales.f_Ruminococcaceae.g_Faecalibacterium.s_Faecalibacterium_prausnitzii)	4.92492	7	0.669126
Diabetic nephropathy	Gut microbiota abundance (k_Bacteria.p_Firmicutes.c_Clostridia.o_Clostridiales.f_Ruminococcaceae.g_Ruminococcaceae_noname)	12.6951	8	0.122781
Diabetic nephropathy	Gut microbiota abundance (k_Bacteria.p_Firmicutes.c_Clostridia.o_Clostridiales.f_Ruminococcaceae.g_Ruminococcaceae_noname.s_Ruminococcaceae_bacterium_D16)	12.7811	8	0.119606
Diabetic nephropathy	Gut microbiota abundance (k_Bacteria.p_Firmicutes.c_Clostridia.o_Clostridiales.f_Ruminococcaceae.g_Ruminococcus)	8.49315	7	0.291121
Diabetic nephropathy	Gut microbiota abundance (k_Bacteria.p_Firmicutes.c_Clostridia.o_Clostridiales.f_Ruminococcaceae.g_Ruminococcus.s_Ruminococcus_bromii)	1.95363	5	0.855523
Diabetic nephropathy	Gut microbiota abundance (k_Bacteria.p_Firmicutes.c_Clostridia.o_Clostridiales.f_Ruminococcaceae.g_Ruminococcus.s_Ruminococcus_callidus)	5.85654	3	0.118803
Diabetic nephropathy	Gut microbiota abundance (k_Bacteria.p_Firmicutes.c_Clostridia.o_Clostridiales.f_Ruminococcaceae.g_Ruminococcus.s_Ruminococcus_lactaris)	11.8727	4	0.0183237
Diabetic nephropathy	Gut microbiota abundance (k_Bacteria.p_Firmicutes.c_Clostridia.o_Clostridiales.f_Ruminococcaceae.g_Subdoligranulum)	10.9468	12	0.533487
Diabetic nephropathy	Gut microbiota abundance (k_Bacteria.p_Firmicutes.c_Clostridia.o_Clostridiales.f_Ruminococcaceae.g_Subdoligranulum.s_Subdoligranulum_unclassified)	10.6746	11	0.470912
Diabetic nephropathy	Gut microbiota abundance (k_Bacteria.p_Firmicutes.c_Erysipelotrichia)	5.56201	6	0.473994
Diabetic nephropathy	Gut microbiota abundance (k_Bacteria.p_Firmicutes.c_Erysipelotrichia.o_Erysipelotrichales)	5.5622	6	0.473971
Diabetic nephropathy	Gut microbiota abundance (k_Bacteria.p_Firmicutes.c_Erysipelotrichia.o_Erysipelotrichales.f_Erysipelotrichaceae)	5.5603	6	0.474199
Diabetic nephropathy	Gut microbiota abundance (k_Bacteria.p_Firmicutes.c_Erysipelotrichia.o_Erysipelotrichales.f_Erysipelotrichaceae.g_Erysipelotrichaceae_noname)	17.885	11	0.0842866
Diabetic nephropathy	Gut microbiota abundance (k_Bacteria.p_Firmicutes.c_Erysipelotrichia.o_Erysipelotrichales.f_Erysipelotrichaceae.g_Erysipelotrichaceae_noname.s_Eubacterium_biforme)	5.27179	6	0.509456
Diabetic nephropathy	Gut microbiota abundance (k_Bacteria.p_Firmicutes.c_Erysipelotrichia.o_Erysipelotrichales.f_Erysipelotrichaceae.g_Holdemania.s_Holdemania_filiformis)	4.56175	1	0.0326937
Diabetic nephropathy	Gut microbiota abundance (k_Bacteria.p_Firmicutes.c_Erysipelotrichia.o_Erysipelotrichales.f_Erysipelotrichaceae.g_Holdemania.s_Holdemania_unclassified)	2.14275	8	0.97632
Diabetic nephropathy	Gut microbiota abundance (k_Bacteria.p_Firmicutes.c_Negativicutes)	9.09465	5	0.105348
Diabetic nephropathy	Gut microbiota abundance (k_Bacteria.p_Firmicutes.c_Negativicutes.o_Selenomonadales)	9.09501	5	0.105334
Diabetic nephropathy	Gut microbiota abundance (k_Bacteria.p_Firmicutes.c_Negativicutes.o_Selenomonadales.f_Acidaminococcaceae)	7.18844	5	0.206999
Diabetic nephropathy	Gut microbiota abundance (k_Bacteria.p_Firmicutes.c_Negativicutes.o_Selenomonadales.f_Acidaminococcaceae.g_Phascolarctobacterium)	3.98455	6	0.678768
Diabetic nephropathy	Gut microbiota abundance (k_Bacteria.p_Firmicutes.c_Negativicutes.o_Selenomonadales.f_Acidaminococcaceae.g_Phascolarctobacterium.s_Phascolarctobacterium_succinatutens)	4.0084	6	0.675539
Diabetic nephropathy	Gut microbiota abundance (k_Bacteria.p_Firmicutes.c_Negativicutes.o_Selenomonadales.f_Veillonellaceae)	11.9043	10	0.291515
Diabetic nephropathy	Gut microbiota abundance (k_Bacteria.p_Firmicutes.c_Negativicutes.o_Selenomonadales.f_Veillonellaceae.g_Dialister)	1.63603	4	0.802301
Diabetic nephropathy	Gut microbiota abundance (k_Bacteria.p_Firmicutes.c_Negativicutes.o_Selenomonadales.f_Veillonellaceae.g_Dialister.s_Dialister_invisus)	7.16466	4	0.127438
Diabetic nephropathy	Gut microbiota abundance (k_Bacteria.p_Firmicutes.c_Negativicutes.o_Selenomonadales.f_Veillonellaceae.g_Veillonella)	5.58918	6	0.470744
Diabetic nephropathy	Gut microbiota abundance (k_Bacteria.p_Firmicutes.c_Negativicutes.o_Selenomonadales.f_Veillonellaceae.g_Veillonella.s_Veillonella_unclassified)	7.69413	8	0.463904
Diabetic nephropathy	Gut microbiota abundance (k_Bacteria.p_Proteobacteria)	6.55923	8	0.584846
Diabetic nephropathy	Gut microbiota abundance (k_Bacteria.p_Proteobacteria.c_Betaproteobacteria)	6.09347	11	0.867055
Diabetic nephropathy	Gut microbiota abundance (k_Bacteria.p_Proteobacteria.c_Betaproteobacteria.o_Burkholderiales)	8.47653	12	0.746871
Diabetic nephropathy	Gut microbiota abundance (k_Bacteria.p_Proteobacteria.c_Betaproteobacteria.o_Burkholderiales.f_Burkholderiales_noname)	10.5807	11	0.479029
Diabetic nephropathy	Gut microbiota abundance (k_Bacteria.p_Proteobacteria.c_Betaproteobacteria.o_Burkholderiales.f_Burkholderiales_noname.g_Burkholderiales_noname)	10.5618	11	0.480669
Diabetic nephropathy	Gut microbiota abundance (k_Bacteria.p_Proteobacteria.c_Betaproteobacteria.o_Burkholderiales.f_Burkholderiales_noname.g_Burkholderiales_noname.s_Burkholderiales_bacterium_1_1_47)	10.6145	11	0.476099
Diabetic nephropathy	Gut microbiota abundance (k_Bacteria.p_Proteobacteria.c_Betaproteobacteria.o_Burkholderiales.f_Oxalobacteraceae)	5.59462	8	0.692536
Diabetic nephropathy	Gut microbiota abundance (k_Bacteria.p_Proteobacteria.c_Betaproteobacteria.o_Burkholderiales.f_Oxalobacteraceae.g_Oxalobacter)	5.63917	9	0.775418
Diabetic nephropathy	Gut microbiota abundance (k_Bacteria.p_Proteobacteria.c_Betaproteobacteria.o_Burkholderiales.f_Oxalobacteraceae.g_Oxalobacter.s_Oxalobacter_formigenes)	5.59085	8	0.692956
Diabetic nephropathy	Gut microbiota abundance (k_Bacteria.p_Proteobacteria.c_Betaproteobacteria.o_Burkholderiales.f_Sutterellaceae)	4.26641	7	0.748631
Diabetic nephropathy	Gut microbiota abundance (k_Bacteria.p_Proteobacteria.c_Betaproteobacteria.o_Burkholderiales.f_Sutterellaceae.g_Parasutterella)	16.376	11	0.127736
Diabetic nephropathy	Gut microbiota abundance (k_Bacteria.p_Proteobacteria.c_Betaproteobacteria.o_Burkholderiales.f_Sutterellaceae.g_Parasutterella.s_Parasutterella_excrementihominis)	7.9542	11	0.7174
Diabetic nephropathy	Gut microbiota abundance (k_Bacteria.p_Proteobacteria.c_Betaproteobacteria.o_Burkholderiales.f_Sutterellaceae.g_Sutterella)	1.78206	3	0.618846
Diabetic nephropathy	Gut microbiota abundance (k_Bacteria.p_Proteobacteria.c_Betaproteobacteria.o_Burkholderiales.f_Sutterellaceae.g_Sutterella.s_Sutterella_wadsworthensis)	1.77702	3	0.619949
Diabetic nephropathy	Gut microbiota abundance (k_Bacteria.p_Proteobacteria.c_Betaproteobacteria.o_Burkholderiales.f_Sutterellaceae.g_Sutterellaceae_unclassified)	5.33576	4	0.254548
Diabetic nephropathy	Gut microbiota abundance (k_Bacteria.p_Proteobacteria.c_Deltaproteobacteria)	1.87731	4	0.758312
Diabetic nephropathy	Gut microbiota abundance (k_Bacteria.p_Proteobacteria.c_Deltaproteobacteria.o_Desulfovibrionales)	1.87734	4	0.758306
Diabetic nephropathy	Gut microbiota abundance (k_Bacteria.p_Proteobacteria.c_Deltaproteobacteria.o_Desulfovibrionales.f_Desulfovibrionaceae)	1.87736	4	0.758303
Diabetic nephropathy	Gut microbiota abundance (k_Bacteria.p_Proteobacteria.c_Deltaproteobacteria.o_Desulfovibrionales.f_Desulfovibrionaceae.g_Bilophila)	2.86021	6	0.826177
Diabetic nephropathy	Gut microbiota abundance (k_Bacteria.p_Proteobacteria.c_Deltaproteobacteria.o_Desulfovibrionales.f_Desulfovibrionaceae.g_Bilophila.s_Bilophila_unclassified)	13.3131	9	0.148943
Diabetic nephropathy	Gut microbiota abundance (k_Bacteria.p_Proteobacteria.c_Deltaproteobacteria.o_Desulfovibrionales.f_Desulfovibrionaceae.g_Bilophila.s_Bilophila_wadsworthia)	3.28112	5	0.656733
Diabetic nephropathy	Gut microbiota abundance (k_Bacteria.p_Proteobacteria.c_Deltaproteobacteria.o_Desulfovibrionales.f_Desulfovibrionaceae.g_Desulfovibrio)	NA	NA	NA
Diabetic nephropathy	Gut microbiota abundance (k_Bacteria.p_Proteobacteria.c_Deltaproteobacteria.o_Desulfovibrionales.f_Desulfovibrionaceae.g_Desulfovibrio.s_Desulfovibrio_piger)	9.36106	4	0.0526819
Diabetic nephropathy	Gut microbiota abundance (k_Bacteria.p_Proteobacteria.c_Gammaproteobacteria)	0.663352	2	0.71772
Diabetic nephropathy	Gut microbiota abundance (k_Bacteria.p_Proteobacteria.c_Gammaproteobacteria.o_Enterobacteriales)	1.8788	3	0.59794
Diabetic nephropathy	Gut microbiota abundance (k_Bacteria.p_Proteobacteria.c_Gammaproteobacteria.o_Enterobacteriales.f_Enterobacteriaceae)	1.87897	3	0.597903
Diabetic nephropathy	Gut microbiota abundance (k_Bacteria.p_Proteobacteria.c_Gammaproteobacteria.o_Enterobacteriales.f_Enterobacteriaceae.g_Escherichia)	2.1882	7	0.948693
Diabetic nephropathy	Gut microbiota abundance (k_Bacteria.p_Proteobacteria.c_Gammaproteobacteria.o_Enterobacteriales.f_Enterobacteriaceae.g_Escherichia.s_Escherichia_coli)	6.1236	10	0.804774
Diabetic nephropathy	Gut microbiota abundance (k_Bacteria.p_Proteobacteria.c_Gammaproteobacteria.o_Enterobacteriales.f_Enterobacteriaceae.g_Escherichia.s_Escherichia_unclassified)	4.65378	6	0.58892
Diabetic nephropathy	Gut microbiota abundance (k_Bacteria.p_Proteobacteria.c_Gammaproteobacteria.o_Pasteurellales)	0.00177283	1	0.966415
Diabetic nephropathy	Gut microbiota abundance (k_Bacteria.p_Proteobacteria.c_Gammaproteobacteria.o_Pasteurellales.f_Pasteurellaceae)	0.00174286	1	0.9667
Diabetic nephropathy	Gut microbiota abundance (k_Bacteria.p_Proteobacteria.c_Gammaproteobacteria.o_Pasteurellales.f_Pasteurellaceae.g_Haemophilus)	6.00594	3	0.111322
Diabetic nephropathy	Gut microbiota abundance (k_Bacteria.p_Proteobacteria.c_Gammaproteobacteria.o_Pasteurellales.f_Pasteurellaceae.g_Haemophilus.s_Haemophilus_parainfluenzae)	2.26294	4	0.687524
Diabetic nephropathy	Gut microbiota abundance (k_Bacteria.p_Verrucomicrobia)	14.2102	13	0.35921
Diabetic nephropathy	Gut microbiota abundance (k_Bacteria.p_Verrucomicrobia.c_Verrucomicrobiae)	14.2097	13	0.359246
Diabetic nephropathy	Gut microbiota abundance (k_Bacteria.p_Verrucomicrobia.c_Verrucomicrobiae.o_Verrucomicrobiales)	14.2083	13	0.359336
Diabetic nephropathy	Gut microbiota abundance (k_Bacteria.p_Verrucomicrobia.c_Verrucomicrobiae.o_Verrucomicrobiales.f_Verrucomicrobiaceae)	14.2093	13	0.359269
Diabetic nephropathy	Gut microbiota abundance (k_Bacteria.p_Verrucomicrobia.c_Verrucomicrobiae.o_Verrucomicrobiales.f_Verrucomicrobiaceae.g_Akkermansia)	14.2013	13	0.359823
Diabetic nephropathy	Gut microbiota abundance (k_Bacteria.p_Verrucomicrobia.c_Verrucomicrobiae.o_Verrucomicrobiales.f_Verrucomicrobiaceae.g_Akkermansia.s_Akkermansia_muciniphila)	9.5473	12	0.655608
saliva
Diabetic nephropathy || id:ebi-a-GCST90018612	k__Bacteria|p__Firmicutes|c__Clostridia|o__Lachnospirales|f__Lachnospiraceae|g__Lachnoanaerobaculum|s__Lachnoanaerobaculum_sp000287675_mgs_3277	3.17534	2	0.204401104532364
Diabetic nephropathy || id:ebi-a-GCST90018612	k__Bacteria|p__Proteobacteria|c__Gammaproteobacteria|o__Enterobacterales|f__Pasteurellaceae|g__Haemophilus_D|s__unclassified_mgs_3550	0.517421028741157	2	0.772046487060582
Diabetic nephropathy || id:ebi-a-GCST90018612	k__Bacteria|p__Firmicutes|c__Clostridia|o__TANB77|f__CAG-508|g__CAG-793|s__unclassified_mgs_2761	0.216897462885727	1	0.641414132736493
Diabetic nephropathy || id:ebi-a-GCST90018612	k__Bacteria|p__Firmicutes|c__Negativicutes|o__Veillonellales|f__Veillonellaceae|g__Veillonella|s__Veillonella_rogosae_mgs_2008	2.40325597437926	1	0.12108300022872
Diabetic nephropathy || id:ebi-a-GCST90018612	k__Bacteria|p__Firmicutes|c__Bacilli|o__Lactobacillales|f__Streptococcaceae|g__Streptococcus|s__unclassified_mgs_2111	0.971223493210005	2	0.61532066127835
Diabetic nephropathy || id:ebi-a-GCST90018612	k__Bacteria|p__Firmicutes|c__Bacilli|o__Lactobacillales|f__Streptococcaceae|g__Streptococcus|s__Streptococcus_pseudopneumoniae_O_mgs_1029	2.22572614204335	2	0.328616759801998
Diabetic nephropathy || id:ebi-a-GCST90018612	k__Bacteria|p__Proteobacteria|c__Gammaproteobacteria|o__Enterobacterales|f__Pasteurellaceae|g__Haemophilus_D|s__unclassified_mgs_3423	0.939333623865647	1	0.332449275481312
Diabetic nephropathy || id:ebi-a-GCST90018612	k__Bacteria|p__Fusobacteriota|c__Fusobacteriia|o__Fusobacteriales|f__Fusobacteriaceae|g__Fusobacterium|s__unclassified_mgs_1916	0.136977546694542	1	0.711304422180631
Diabetic nephropathy || id:ebi-a-GCST90018612	k__Bacteria|p__Fusobacteriota|c__Fusobacteriia|o__Fusobacteriales|f__Fusobacteriaceae|g__Fusobacterium|s__Fusobacterium_periodonticum_C_mgs_3022	2.68228889883799	2	0.261546170869732
Diabetic nephropathy || id:ebi-a-GCST90018612	k__Bacteria|p__Fusobacteriota|c__Fusobacteriia|o__Fusobacteriales|f__Fusobacteriaceae|g__Fusobacterium|s__Fusobacterium_periodonticum_D_mgs_3293	0.77901855513134	1	0.37744146865452
Diabetic nephropathy || id:ebi-a-GCST90018612	k__Bacteria|p__Firmicutes|c__Clostridia|o__Lachnospirales|f__Lachnospiraceae|g__Lachnoanaerobaculum|s__Lachnoanaerobaculum_sp000296385_mgs_3354	0.000636208007814567	1	0.979876960542967
Diabetic nephropathy || id:ebi-a-GCST90018612	k__Bacteria|p__Proteobacteria|c__Gammaproteobacteria|o__Enterobacterales|f__Pasteurellaceae|g__Haemophilus|s__unclassified_mgs_2176	1.34864049858217	1	0.24551592733467
Diabetic nephropathy || id:ebi-a-GCST90018612	k__Bacteria|p__Bacteroidota|c__Bacteroidia|o__Bacteroidales|f__Bacteroidaceae|g__Prevotella|s__Prevotella_sp000599605_mgs_134	0.215299323055263	1	0.642645180103851
Diabetic nephropathy || id:ebi-a-GCST90018612	k__Bacteria|p__Proteobacteria|c__Gammaproteobacteria|o__Enterobacterales|f__Pasteurellaceae|g__Aggregatibacter|s__unclassified_mgs_1480	0.299115711129036	2	0.861088617810444
Diabetic nephropathy || id:ebi-a-GCST90018612	k__Bacteria|p__Firmicutes|c__Bacilli|o__Lactobacillales|f__Streptococcaceae|g__Streptococcus|s__unclassified_mgs_988	0.23046798103747	1	0.631177044539022
Diabetic nephropathy || id:ebi-a-GCST90018612	k__Bacteria|p__Proteobacteria|c__Gammaproteobacteria|o__Burkholderiales|f__Neisseriaceae|g__Kingella_B|s__unclassified_mgs_1106	0.0332246006538764	2	0.983524923018238
Diabetic nephropathy || id:ebi-a-GCST90018612	k__Bacteria|p__Firmicutes|c__Clostridia|o__TANB77|f__CAG-508|g__CAG-793|s__unclassified_mgs_2130	3.73474046438313	1	0.0532919452633312
Diabetic nephropathy || id:ebi-a-GCST90018612	k__Bacteria|p__Firmicutes|c__Negativicutes|o__Veillonellales|f__Veillonellaceae|g__Veillonella|s__unclassified_mgs_1430	0.294499536903558	2	0.863078380741895
Diabetic nephropathy || id:ebi-a-GCST90018612	k__Bacteria|p__Firmicutes|c__Clostridia|o__Peptostreptococcales|f__Anaerovoracaceae|g__Mogibacterium|s__Mogibacterium_diversum_mgs_3337	0.0242254135208535	1	0.876312732019561
Diabetic nephropathy || id:ebi-a-GCST90018612	k__Bacteria|p__Firmicutes|c__Bacilli|o__Staphylococcales|f__Gemellaceae|g__Gemella|s__Gemella_sp002871655_mgs_708	0.218210120604088	1	0.640407113882469
Diabetic nephropathy || id:ebi-a-GCST90018612	k__Bacteria|p__Bacteroidota|c__Bacteroidia|o__Bacteroidales|f__Bacteroidaceae|g__Prevotella|s__unclassified_mgs_803	2.73825581425505	1	0.0979716483297802
Diabetic nephropathy || id:ebi-a-GCST90018612	k__Bacteria|p__Firmicutes|c__Bacilli|o__Staphylococcales|f__Gemellaceae|g__Gemella|s__unclassified_mgs_2990	0.478002630395347	1	0.489328438601744
Diabetic nephropathy || id:ebi-a-GCST90018612	k__Bacteria|p__Firmicutes|c__Bacilli|o__RF39|f__CAG-611|g__RUG343|s__unclassified_mgs_2981	0.00413736659150457	1	0.948713545927563
Diabetic nephropathy || id:ebi-a-GCST90018612	k__Bacteria|p__Patescibacteria|c__Gracilibacteria|o__Absconditabacterales|f__X112|g__HOT-345|s__unclassified_mgs_1037	1.48262944425747	1	0.223363574108411
Diabetic nephropathy || id:ebi-a-GCST90018612	k__Bacteria|p__Firmicutes|c__Clostridia|o__Peptostreptococcales|f__Anaerovoracaceae|g__Mogibacterium|s__unclassified_mgs_1009	0.206326992300653	1	0.649661629481121
Diabetic nephropathy || id:ebi-a-GCST90018612	k__Bacteria|p__Fusobacteriota|c__Fusobacteriia|o__Fusobacteriales|f__Fusobacteriaceae|g__Fusobacterium|s__unclassified_mgs_2161	0.672671477169444	1	0.412121756191113
Diabetic nephropathy || id:ebi-a-GCST90018612	k__Bacteria|p__Spirochaetota|c__Spirochaetia|o__Treponematales|f__Treponemataceae|g__Treponema_C|s__Treponema_C_lecithinolyticum_mgs_311	0.690045107951535	2	0.708204380463238
Diabetic nephropathy || id:ebi-a-GCST90018612	k__Bacteria|p__Fusobacteriota|c__Fusobacteriia|o__Fusobacteriales|f__Leptotrichiaceae|g__Streptobacillus	0.215967746851755	1	0.642129619479027
Diabetic nephropathy || id:ebi-a-GCST90018612	k__Bacteria|p__Actinobacteriota|c__Coriobacteriia|o__Coriobacteriales|f__Atopobiaceae|g__Lancefieldella|s__unclassified_mgs_3422	0.107069938476511	1	0.743504950278217
Diabetic nephropathy || id:ebi-a-GCST90018612	k__Bacteria|p__Firmicutes|c__Bacilli|o__Lactobacillales|f__Streptococcaceae|g__Streptococcus|s__unclassified_mgs_373	2.14674883412322	2	0.341853014296423
Diabetic nephropathy || id:ebi-a-GCST90018612	k__Bacteria|p__Patescibacteria|c__Saccharimonadia|o__Saccharimonadales|f__Saccharimonadaceae|g__TM7x|s__unclassified_mgs_1320	0.0808253139538285	1	0.77618207106535
Diabetic nephropathy || id:ebi-a-GCST90018612	k__Bacteria|p__Bacteroidota|c__Bacteroidia|o__Bacteroidales|f__Bacteroidaceae|g__Prevotella|s__unclassified_mgs_1369	0.701690589840315	1	0.402216214003273
Diabetic nephropathy || id:ebi-a-GCST90018612	k__Bacteria|p__Proteobacteria|c__Gammaproteobacteria|o__Enterobacterales|f__Pasteurellaceae|g__Aggregatibacter|s__unclassified_mgs_1980	0.157319040467195	1	0.691636901781406
Diabetic nephropathy || id:ebi-a-GCST90018612	k__Bacteria|p__Bacteroidota|c__Bacteroidia|o__Flavobacteriales|f__Flavobacteriaceae|g__Capnocytophaga|s__Capnocytophaga_sputigena_mgs_3341	0.073261105439146	1	0.786646477037649
Diabetic nephropathy || id:ebi-a-GCST90018612	k__Bacteria|p__Firmicutes|c__Bacilli|o__Lactobacillales|f__Aerococcaceae|g__Granulicatella|s__unclassified_mgs_2631	0.0616932482153116	1	0.803839434991254
Diabetic nephropathy || id:ebi-a-GCST90018612	k__Bacteria|p__Firmicutes|c__Bacilli|o__Staphylococcales|f__Gemellaceae|g__Gemella|s__unclassified_mgs_1413	0.707948093328989	1	0.400125837891924
Diabetic nephropathy || id:ebi-a-GCST90018612	k__Bacteria|p__Firmicutes|c__Bacilli|o__Lactobacillales|f__Streptococcaceae|g__Streptococcus|s__unclassified_mgs_1821	2.32646162185298	2	0.312475000649749
Diabetic nephropathy || id:ebi-a-GCST90018612	k__Bacteria|p__Actinobacteriota|c__Actinobacteria|o__Actinomycetales|f__Actinomycetaceae|g__Actinomyces|s__Actinomyces_dentalis_mgs_232	0.0024657929932727	1	0.960395921026324
Diabetic nephropathy || id:ebi-a-GCST90018612	k__Bacteria|p__Firmicutes|c__Clostridia|o__Lachnospirales|f__Lachnospiraceae|g__Catonella|s__unclassified_mgs_1780	0.440801416535132	1	0.506735899178378
Diabetic nephropathy || id:ebi-a-GCST90018612	k__Bacteria|p__Firmicutes|c__Clostridia|o__Lachnospirales|f__Lachnospiraceae|g__Lachnoanaerobaculum|s__Lachnoanaerobaculum_sp000296385_mgs_2787	1.01373284093202	1	0.314010223707927
Diabetic nephropathy || id:ebi-a-GCST90018612	k__Bacteria|p__Firmicutes|c__Clostridia|o__Peptostreptococcales|f__Anaerovoracaceae|g__UBA3738|s__unclassified_mgs_1310	2.04479083287712	1	0.152727974748693
Diabetic nephropathy || id:ebi-a-GCST90018612	k__Bacteria|p__Firmicutes|c__Clostridia|o__Lachnospirales|f__Lachnospiraceae|g__F0428|s__unclassified_mgs_516	4.11362373905202	1	0.0425391231643475
Diabetic nephropathy || id:ebi-a-GCST90018612	k__Bacteria|p__Firmicutes|c__Clostridia|o__Lachnospirales|f__Lachnospiraceae|g__Oribacterium|s__unclassified_mgs_1726	1.20779338155251	2	0.54667724807955
Diabetic nephropathy || id:ebi-a-GCST90018612	k__Bacteria|p__Firmicutes|c__Bacilli|o__Lactobacillales|f__Streptococcaceae|g__Streptococcus|s__Streptococcus_pseudopneumoniae_O_mgs_120	1.14067224927005	1	0.285510322683003
Diabetic nephropathy || id:ebi-a-GCST90018612	k__Bacteria|p__Firmicutes|c__Clostridia|o__Lachnospirales|f__Lachnospiraceae|g__Oribacterium|s__Oribacterium_parvum_mgs_1996	1.10315677590858	2	0.576039878051576
Diabetic nephropathy || id:ebi-a-GCST90018612	k__Bacteria|p__Firmicutes|c__Bacilli|o__Lactobacillales|f__Aerococcaceae|g__Granulicatella|s__unclassified_mgs_2325	2.34157959201967e-05	1	0.996139061990087
Diabetic nephropathy || id:ebi-a-GCST90018612	k__Bacteria|p__Firmicutes|c__Bacilli|o__Lactobacillales|f__Streptococcaceae|g__Streptococcus|s__unclassified_mgs_1741	1.02007423458281	1	0.312501401144196
Diabetic nephropathy || id:ebi-a-GCST90018612	k__Bacteria|p__Firmicutes|c__Bacilli|o__Lactobacillales|f__Aerococcaceae|g__Granulicatella|s__unclassified_mgs_1782	4.0988259209722	2	0.128810498249384
Diabetic nephropathy || id:ebi-a-GCST90018612	k__Bacteria|p__Bacteroidota|c__Bacteroidia|o__Bacteroidales|f__Tannerellaceae|g__Tannerella|s__unclassified_mgs_165	3.32054401462613	1	0.0684191854207387
Diabetic nephropathy || id:ebi-a-GCST90018612	k__Bacteria|p__Firmicutes|c__Bacilli|o__Lactobacillales|f__Streptococcaceae|g__Streptococcus|s__Streptococcus_mitis_AK_mgs_2168	0.134729212158396	1	0.713578156225948
Diabetic nephropathy || id:ebi-a-GCST90018612	k__Bacteria|p__Firmicutes|c__Clostridia|o__Lachnospirales|f__Lachnospiraceae|g__Oribacterium|s__unclassified_mgs_3339	0.388314396289287	2	0.823528436950482
Diabetic nephropathy || id:ebi-a-GCST90018612	k__Bacteria|p__Firmicutes|c__Negativicutes|o__Veillonellales|f__Veillonellaceae|g__Veillonella|s__Veillonella_atypica_mgs_1940	0.0513563304441505	1	0.820719743478177
Diabetic nephropathy || id:ebi-a-GCST90018612	k__Bacteria|p__Firmicutes|c__Bacilli|o__Lactobacillales|f__Streptococcaceae|g__Streptococcus|s__unclassified_mgs_2258	0.849121328953575	1	0.356801028416282
Diabetic nephropathy || id:ebi-a-GCST90018612	k__Bacteria|p__Firmicutes|c__Clostridia|o__Lachnospirales|f__Lachnospiraceae|g__Catonella|s__unclassified_mgs_1617	2.32403455734807	1	0.127389235066938
Diabetic nephropathy || id:ebi-a-GCST90018612	k__Bacteria|p__Firmicutes|c__Bacilli|o__Lactobacillales|f__Streptococcaceae|g__Streptococcus|s__unclassified_mgs_1910	1.02302515278209	3	0.795680787339556
Diabetic nephropathy || id:ebi-a-GCST90018612	k__Bacteria|p__Bacteroidota|c__Bacteroidia|o__Flavobacteriales|f__Flavobacteriaceae|g__Capnocytophaga|s__unclassified_mgs_2361	0.121158097975399	1	0.727781817475825
Diabetic nephropathy || id:ebi-a-GCST90018612	k__Bacteria|p__Firmicutes|c__Clostridia|o__TANB77|f__unclassified_mgs_650	0.104266122474197	1	0.746768968036591
Diabetic nephropathy || id:ebi-a-GCST90018612	k__Bacteria|p__Firmicutes|c__Bacilli|o__Lactobacillales|f__Streptococcaceae|g__Streptococcus|s__unclassified_mgs_2786	0.380079144715416	2	0.826926409868193
Diabetic nephropathy || id:ebi-a-GCST90018612	k__Bacteria|p__Firmicutes|c__Bacilli|o__Erysipelotrichales|f__Erysipelotrichaceae|g__Solobacterium|s__unclassified_mgs_1876	0.0979256367177068	2	0.952216534013767
Diabetic nephropathy || id:ebi-a-GCST90018612	k__Bacteria|p__Firmicutes|c__Bacilli|o__Lactobacillales|f__Streptococcaceae|g__Streptococcus|s__Streptococcus_mitis_I_mgs_3085	1.54063441009069	1	0.214523399194387
Diabetic nephropathy || id:ebi-a-GCST90018612	k__Bacteria|p__Firmicutes|c__Negativicutes|o__Selenomonadales|f__Selenomonadaceae|g__Centipeda|s__unclassified_mgs_716	0.563655451873464	2	0.754403637518983
Diabetic nephropathy || id:ebi-a-GCST90018612	k__Bacteria|p__Firmicutes|c__Bacilli|o__Lactobacillales|f__Streptococcaceae|g__Streptococcus|s__Streptococcus_sanguinis_mgs_1209	0.33525523410911	1	0.562580879270993
Diabetic nephropathy || id:ebi-a-GCST90018612	k__Bacteria|p__Firmicutes|c__Clostridia|o__Lachnospirales|f__Lachnospiraceae|g__Catonella|s__unclassified_mgs_3514	1.15404443607969	2	0.561568106648005
Diabetic nephropathy || id:ebi-a-GCST90018612	k__Bacteria|p__Firmicutes|c__Clostridia|o__Lachnospirales|f__Lachnospiraceae|g__Catonella|s__unclassified_mgs_3151	0.0822210452859684	1	0.774309781536498
Diabetic nephropathy || id:ebi-a-GCST90018612	k__Bacteria|p__Firmicutes|c__Clostridia|o__Lachnospirales|f__Lachnospiraceae|g__Lachnoanaerobaculum|s__unclassified_mgs_331	0.648021441499927	1	0.420820955242614
Diabetic nephropathy || id:ebi-a-GCST90018612	k__Bacteria|p__Firmicutes|c__Clostridia|o__Lachnospirales|f__Lachnospiraceae|g__Catonella|s__unclassified_mgs_2255	1.82648123358954	2	0.40122190856532
Diabetic nephropathy || id:ebi-a-GCST90018612	k__Bacteria|p__Firmicutes|c__Bacilli|o__Lactobacillales|f__Streptococcaceae|g__Streptococcus|s__unclassified_mgs_1667	0.0985739856216866	1	0.753547664624362
Diabetic nephropathy || id:ebi-a-GCST90018612	k__Bacteria|p__Firmicutes|c__Bacilli|o__Lactobacillales|f__Aerococcaceae|g__Granulicatella|s__unclassified_mgs_3371	0.44380617343181	1	0.505291075412278
Diabetic nephropathy || id:ebi-a-GCST90018612	k__Bacteria|p__Fusobacteriota|c__Fusobacteriia|o__Fusobacteriales|f__Fusobacteriaceae|g__Fusobacterium|s__unclassified_mgs_1814	4.93302554216375	3	0.176767549590408
Diabetic nephropathy || id:ebi-a-GCST90018612	k__Bacteria|p__Campylobacterota|c__Campylobacteria|o__Campylobacterales|f__Campylobacteraceae|g__Campylobacter_A|s__unclassified_mgs_3382	0.000245621824256669	1	0.987495804378539
Diabetic nephropathy || id:ebi-a-GCST90018612	k__Bacteria|p__Campylobacterota|c__Campylobacteria|o__Campylobacterales|f__Campylobacteraceae|g__Campylobacter_A|s__unclassified_mgs_1022	0.321650635394045	1	0.570617358088775
Diabetic nephropathy || id:ebi-a-GCST90018612	k__Bacteria|p__Firmicutes|c__Clostridia|o__Lachnospirales|f__Lachnospiraceae|g__Oribacterium|s__unclassified_mgs_1447	0.245768950206688	1	0.620070173794963
Diabetic nephropathy || id:ebi-a-GCST90018612	k__Bacteria|p__Firmicutes|c__Bacilli|o__Lactobacillales|f__Streptococcaceae|g__Streptococcus|s__Streptococcus_cristatus_mgs_3126	0.509836116336499	1	0.475209808670381
Diabetic nephropathy || id:ebi-a-GCST90018612	k__Bacteria|p__Proteobacteria|c__Gammaproteobacteria|o__Burkholderiales|f__Neisseriaceae|g__Kingella_B|s__unclassified_mgs_824	0.104721798537751	2	0.948986316565714
Diabetic nephropathy || id:ebi-a-GCST90018612	k__Bacteria|p__Firmicutes|c__Clostridia|o__Lachnospirales|f__Lachnospiraceae|g__Catonella|s__unclassified_mgs_2982	0.896689905082397	1	0.343670822516884
Diabetic nephropathy || id:ebi-a-GCST90018612	k__Bacteria|p__Campylobacterota|c__Campylobacteria|o__Campylobacterales|f__Campylobacteraceae|g__Campylobacter_A|s__unclassified_mgs_1418	3.52452069732977	2	0.171656421617603
Diabetic nephropathy || id:ebi-a-GCST90018612	k__Bacteria|p__Firmicutes|c__Bacilli|o__Erysipelotrichales|f__Erysipelotrichaceae|g__Solobacterium|s__unclassified_mgs_1082	1.32673950081994	1	0.249386093269541
Diabetic nephropathy || id:ebi-a-GCST90018612	k__Bacteria|p__Actinobacteriota|c__Actinobacteria|o__Propionibacteriales|f__Propionibacteriaceae|g__Cutibacterium	0.502106666187409	2	0.777980878325402
Diabetic nephropathy || id:ebi-a-GCST90018612	k__Bacteria|p__Campylobacterota|c__Campylobacteria|o__Campylobacterales|f__Campylobacteraceae|g__Campylobacter_A|s__unclassified_mgs_2249	0.0211738791798576	1	0.884306270210945
Diabetic nephropathy || id:ebi-a-GCST90018612	k__Bacteria|p__Firmicutes|c__Bacilli|o__Staphylococcales|f__Gemellaceae|g__Gemella|s__unclassified_mgs_2104	0.806099741813861	1	0.369275881459967
Diabetic nephropathy || id:ebi-a-GCST90018612	k__Bacteria|p__Firmicutes|c__Clostridia|o__Lachnospirales|f__Lachnospiraceae|g__Catonella|s__unclassified_mgs_1025	2.20645077221227	1	0.137434543915048
Diabetic nephropathy || id:ebi-a-GCST90018612	k__Bacteria|p__Actinobacteriota|c__Actinobacteria|o__Actinomycetales|f__Actinomycetaceae|g__Pauljensenia|s__unclassified_mgs_1132	2.69924706550316	1	0.100395648811179
Diabetic nephropathy || id:ebi-a-GCST90018612	k__Bacteria|p__Campylobacterota|c__Campylobacteria|o__Campylobacterales|f__Campylobacteraceae|g__Campylobacter_A|s__unclassified_mgs_2186	0.0799274189139321	1	0.777395794494857
Diabetic nephropathy || id:ebi-a-GCST90018612	k__Bacteria|p__Campylobacterota|c__Campylobacteria|o__Campylobacterales|f__Campylobacteraceae|g__Campylobacter_A|s__unclassified_mgs_3093	3.98385351536367	2	0.13643230005531
Diabetic nephropathy || id:ebi-a-GCST90018612	k__Bacteria|p__Campylobacterota|c__Campylobacteria|o__Campylobacterales|f__Campylobacteraceae|g__Campylobacter_A|s__unclassified_mgs_2510	0.132774470458268	1	0.715572540725434
Diabetic nephropathy || id:ebi-a-GCST90018612	k__Bacteria|p__Campylobacterota|c__Campylobacteria|o__Campylobacterales|f__Campylobacteraceae|g__Campylobacter_A|s__unclassified_mgs_176	2.1063380200698	1	0.146689980949691
Diabetic nephropathy || id:ebi-a-GCST90018612	k__Bacteria|p__Firmicutes|c__Bacilli|o__Lactobacillales|f__Streptococcaceae|g__Streptococcus|s__unclassified_mgs_2776	0.360601876407405	1	0.548172158649197
Diabetic nephropathy || id:ebi-a-GCST90018612	k__Bacteria|p__Firmicutes|c__Bacilli|o__Erysipelotrichales|f__Erysipelotrichaceae|g__Solobacterium|s__unclassified_mgs_1221	0.841941622810746	1	0.358842055566419
Diabetic nephropathy || id:ebi-a-GCST90018612	k__Bacteria|p__Patescibacteria|c__Saccharimonadia|o__Saccharimonadales|f__Saccharimonadaceae|g__TM7x|s__unclassified_mgs_356	2.21448686453149	3	0.529100550433029
Diabetic nephropathy || id:ebi-a-GCST90018612	k__Bacteria|p__Patescibacteria|c__Saccharimonadia|o__Saccharimonadales|f__Saccharimonadaceae|g__UBA2866|s__unclassified_mgs_2099	0.0234603592376871	1	0.878265990347344
Diabetic nephropathy || id:ebi-a-GCST90018612	k__Bacteria|p__Actinobacteriota|c__Actinobacteria|o__Mycobacteriales|f__Mycobacteriaceae|g__Corynebacterium|s__unclassified_mgs_228	0.0906735265726014	1	0.763322645994045
Diabetic nephropathy || id:ebi-a-GCST90018612	k__Bacteria|p__Firmicutes|c__Bacilli|o__Erysipelotrichales|f__Erysipelotrichaceae|g__Solobacterium|s__unclassified_mgs_2613	0.596671661302799	1	0.439850763279754
Diabetic nephropathy || id:ebi-a-GCST90018612	k__Bacteria|p__Firmicutes|c__Clostridia|o__Lachnospirales|f__Lachnospiraceae|g__Oribacterium|s__Oribacterium_sinus_mgs_2108	0.140792319488252	1	0.707494606638102
Diabetic nephropathy || id:ebi-a-GCST90018612	k__Bacteria|p__Patescibacteria|c__Saccharimonadia|o__Saccharimonadales|f__Saccharimonadaceae|g__unclassified_mgs_2162|s__unclassified_mgs_2162	2.39304831930323	4	0.663883911997253
Diabetic nephropathy || id:ebi-a-GCST90018612	k__Bacteria|p__Actinobacteriota|c__Actinobacteria|o__Actinomycetales|f__Actinomycetaceae|g__Pauljensenia|s__unclassified_mgs_682	0.134782997420624	1	0.713523512888392
Diabetic nephropathy || id:ebi-a-GCST90018612	k__Bacteria|p__Fusobacteriota|c__Fusobacteriia|o__Fusobacteriales|f__Fusobacteriaceae|g__Fusobacterium|s__unclassified_mgs_2858	3.04923028254949	1	0.0807754168622465
Diabetic nephropathy || id:ebi-a-GCST90018612	k__Bacteria|p__Actinobacteriota|c__Actinobacteria|o__Actinomycetales|f__Micrococcaceae|g__Rothia|s__Rothia_mucilaginosa_mgs_920	2.1425272569202	2	0.342575355829334
Diabetic nephropathy || id:ebi-a-GCST90018612	k__Bacteria|p__Fusobacteriota|c__Fusobacteriia|o__Fusobacteriales|f__Leptotrichiaceae|g__Leptotrichia_A|s__Leptotrichia_A_goodfellowii_mgs_778	0.384407725096114	1	0.5352536853895
Diabetic nephropathy || id:ebi-a-GCST90018612	k__Bacteria|p__Fusobacteriota|c__Fusobacteriia|o__Fusobacteriales|f__Fusobacteriaceae|g__Fusobacterium|s__unclassified_mgs_2315	0.422415315784232	1	0.515734302551321
Diabetic nephropathy || id:ebi-a-GCST90018612	k__Bacteria|p__Actinobacteriota|c__Actinobacteria|o__Actinomycetales|f__Actinomycetaceae|g__Pauljensenia|s__unclassified_mgs_263	4.87404045231381	1	0.0272635947107005
Diabetic nephropathy || id:ebi-a-GCST90018612	k__Bacteria|p__Firmicutes|c__Bacilli|o__Erysipelotrichales|f__Erysipelotrichaceae|g__Solobacterium|s__unclassified_mgs_1153	7.12809225588331	2	0.0283239900653857
Diabetic nephropathy || id:ebi-a-GCST90018612	k__Bacteria|p__Patescibacteria|c__Saccharimonadia|o__Saccharimonadales|f__Saccharimonadaceae|g__TM7x|s__unclassified_mgs_2811	2.85495968757028	6	0.826818413718782
Diabetic nephropathy || id:ebi-a-GCST90018612	k__Bacteria|p__Firmicutes|c__Clostridia|o__Peptostreptococcales|f__Anaerovoracaceae|g__Mogibacterium|s__unclassified_mgs_1015	1.56806726316297	1	0.210487916076874
Diabetic nephropathy || id:ebi-a-GCST90018612	k__Bacteria|p__Bacteroidota|c__Bacteroidia|o__Flavobacteriales|f__Flavobacteriaceae|g__Capnocytophaga|s__Capnocytophaga_sputigena_mgs_3242	0.0342729055255059	1	0.853127519458564
Diabetic nephropathy || id:ebi-a-GCST90018612	k__Bacteria|p__Actinobacteriota|c__Coriobacteriia|o__Coriobacteriales|f__Atopobiaceae|g__Lancefieldella|s__unclassified_mgs_1550	2.51594288422371	1	0.11270020674608
Diabetic nephropathy || id:ebi-a-GCST90018612	k__Bacteria|p__Firmicutes|c__Bacilli|o__Erysipelotrichales|f__Erysipelotrichaceae|g__Solobacterium|s__unclassified_mgs_3390	3.61733904941478	1	0.0571802610322686
Diabetic nephropathy || id:ebi-a-GCST90018612	k__Bacteria|p__Campylobacterota|c__Campylobacteria|o__Campylobacterales|f__Campylobacteraceae|g__Campylobacter_A|s__unclassified_mgs_2584	0.0214193659555206	2	0.989347461495317
Diabetic nephropathy || id:ebi-a-GCST90018612	k__Bacteria|p__Firmicutes|c__Bacilli|o__Lactobacillales|f__Streptococcaceae|g__Streptococcus|s__Streptococcus_sp000187445_mgs_318	0.741971235531418	1	0.389030151911557
Diabetic nephropathy || id:ebi-a-GCST90018612	k__Bacteria|p__Patescibacteria|c__Saccharimonadia|o__Saccharimonadales|f__Saccharimonadaceae|g__TM7x|s__unclassified_mgs_1394	0.803408676000847	1	0.370076181551064
Diabetic nephropathy || id:ebi-a-GCST90018612	k__Bacteria|p__Actinobacteriota|c__Actinobacteria|o__Propionibacteriales|f__Propionibacteriaceae|g__Pseudopropionibacterium|s__unclassified_mgs_239	0.401113267185787	2	0.818275146851913
Diabetic nephropathy || id:ebi-a-GCST90018612	k__Bacteria|p__Firmicutes|c__Negativicutes|o__Veillonellales|f__Veillonellaceae|g__F0422|s__unclassified_mgs_2103	0.0976341504057423	1	0.754687432927559
Diabetic nephropathy || id:ebi-a-GCST90018612	k__Bacteria|p__Patescibacteria|c__Saccharimonadia|o__Saccharimonadales|f__Saccharimonadaceae|g__unclassified_mgs_1366	0.343190477326439	2	0.842320042764936
Diabetic nephropathy || id:ebi-a-GCST90018612	k__Bacteria|p__Firmicutes|c__Bacilli|o__Lactobacillales|f__Aerococcaceae|g__Granulicatella|s__unclassified_mgs_1528	0.139690953547714	1	0.708588439731396
Diabetic nephropathy || id:ebi-a-GCST90018612	k__Bacteria|p__Actinobacteriota|c__Actinobacteria|o__Actinomycetales|f__Actinomycetaceae|g__Pauljensenia|s__Pauljensenia_sp000308055_mgs_1404	0.846231214855096	1	0.357620699778894
Diabetic nephropathy || id:ebi-a-GCST90018612	k__Bacteria|p__Firmicutes|c__Clostridia|o__Lachnospirales|f__Lachnospiraceae|g__Stomatobaculum|s__unclassified_mgs_987	2.24232834226885	1	0.134278651440802
Diabetic nephropathy || id:ebi-a-GCST90018612	k__Bacteria|p__Firmicutes|c__Clostridia|o__Lachnospirales|f__Lachnospiraceae|g__Stomatobaculum|s__unclassified_mgs_2503	1.2580863611904	2	0.533101639049507
Diabetic nephropathy || id:ebi-a-GCST90018612	k__Bacteria|p__Patescibacteria|c__Saccharimonadia|o__Saccharimonadales|f__Saccharimonadaceae|g__TM7x|s__unclassified_mgs_3001	0.836773706036555	1	0.360321125704213
Diabetic nephropathy || id:ebi-a-GCST90018612	k__Bacteria|p__Proteobacteria|c__Gammaproteobacteria|o__Enterobacterales|f__Enterobacteriaceae|g__Yersinia	4.27398705177173	3	0.233357983355332
Diabetic nephropathy || id:ebi-a-GCST90018612	k__Bacteria|p__Proteobacteria|c__Gammaproteobacteria|o__Xanthomonadales|f__Xanthomonadaceae|g__Stenotrophomonas|s__Stenotrophomonas_maltophilia_AK_mgs_152	0.210497420739728	2	0.900100630384566
Diabetic nephropathy || id:ebi-a-GCST90018612	k__Bacteria|p__Firmicutes|c__Clostridia|o__Lachnospirales|f__Lachnospiraceae|g__Stomatobaculum|s__unclassified_mgs_1010	0.731123831343019	3	0.865860027905043
Diabetic nephropathy || id:ebi-a-GCST90018612	k__Bacteria|p__Patescibacteria|c__Saccharimonadia|o__Saccharimonadales|f__Saccharimonadaceae|g__unclassified_mgs_1558|s__unclassified_mgs_1558	3.57507345886534	1	0.0586528545885699
Diabetic nephropathy || id:ebi-a-GCST90018612	k__Bacteria|p__Patescibacteria|c__Saccharimonadia|o__Saccharimonadales|f__Saccharimonadaceae|g__TM7x|s__unclassified_mgs_3200	1.49659325192187	1	0.221196290717599
Diabetic nephropathy || id:ebi-a-GCST90018612	k__Bacteria|p__Actinobacteriota|c__Actinobacteria|o__Actinomycetales|f__Actinomycetaceae|g__Pauljensenia|s__Pauljensenia_sp000308055_mgs_3250	0.877804105905176	1	0.348803823211057
Diabetic nephropathy || id:ebi-a-GCST90018612	k__Bacteria|p__Patescibacteria|c__Saccharimonadia|o__Saccharimonadales|f__Saccharimonadaceae|g__unclassified_mgs_1768|s__unclassified_mgs_1768	0.82689364436264	3	0.843024200673936
Diabetic nephropathy || id:ebi-a-GCST90018612	k__Bacteria|p__Patescibacteria|c__Saccharimonadia|o__Saccharimonadales|f__Saccharimonadaceae|g__TM7x|s__unclassified_mgs_109	1.01060355390444	1	0.314758289597082
Diabetic nephropathy || id:ebi-a-GCST90018612	k__Bacteria|p__Fusobacteriota|c__Fusobacteriia|o__Fusobacteriales|f__Fusobacteriaceae|g__Fusobacterium|s__unclassified_mgs_1435	3.08978734572936	2	0.213334553268949
Diabetic nephropathy || id:ebi-a-GCST90018612	k__Bacteria|p__Patescibacteria|c__Saccharimonadia|o__Saccharimonadales|f__Saccharimonadaceae|g__TM7x|s__unclassified_mgs_503	0.0163691207783902	1	0.898194979925267
Diabetic nephropathy || id:ebi-a-GCST90018612	k__Bacteria|p__Patescibacteria|c__Saccharimonadia|o__Saccharimonadales|f__Saccharimonadaceae|g__TM7x|s__unclassified_mgs_3015	7.97322003658196	3	0.0465684212181126
Diabetic nephropathy || id:ebi-a-GCST90018612	k__Bacteria|p__Patescibacteria|c__Saccharimonadia|o__Saccharimonadales|f__Saccharimonadaceae|g__unclassified_mgs_2490	0.0950143863977203	1	0.757896645934381
Diabetic nephropathy || id:ebi-a-GCST90018612	k__Bacteria|p__Patescibacteria|c__Saccharimonadia|o__Saccharimonadales|f__Saccharimonadaceae|g__unclassified_mgs_2185|s__unclassified_mgs_2185	2.18082801170438	4	0.702540751244304
Diabetic nephropathy || id:ebi-a-GCST90018612	k__Bacteria|p__Patescibacteria|c__Saccharimonadia|o__Saccharimonadales|f__Saccharimonadaceae|g__TM7x|s__unclassified_mgs_447	3.15297762415624	1	0.0757885473833093
Diabetic nephropathy || id:ebi-a-GCST90018612	k__Bacteria|p__Patescibacteria|c__Saccharimonadia|o__Saccharimonadales|f__Saccharimonadaceae|g__SZUA-359|s__unclassified_mgs_617	0.0201510792836416	2	0.989975
Diabetic nephropathy || id:ebi-a-GCST90018612	k__Bacteria|p__Patescibacteria|c__Saccharimonadia|o__Saccharimonadales|f__Saccharimonadaceae|g__TM7x|s__unclassified_mgs_3359	0.353117570587381	1	0.552353632283046
Diabetic nephropathy || id:ebi-a-GCST90018612	k__Bacteria|p__Patescibacteria|c__Saccharimonadia|o__Saccharimonadales|f__Saccharimonadaceae|g__unclassified_mgs_2626	0.00413095569790727	1	0.94875324105909
Diabetic nephropathy || id:ebi-a-GCST90018612	k__Bacteria|p__Patescibacteria|c__Saccharimonadia|o__Saccharimonadales|f__Saccharimonadaceae|g__unclassified_mgs_2910	0.00572350375536821	1	0.93969449972637
Diabetic nephropathy || id:ebi-a-GCST90018612	k__Bacteria|p__Patescibacteria|c__Saccharimonadia|o__Saccharimonadales|f__Saccharimonadaceae|g__unclassified_mgs_1287|s__unclassified_mgs_1287	10.9378732569735	2	0.00421571264409797
Diabetic nephropathy || id:ebi-a-GCST90018612	k__Bacteria|p__Patescibacteria|c__Saccharimonadia|o__Saccharimonadales|f__Saccharimonadaceae|g__TM7x|s__unclassified_mgs_1253	0.015282754115168	1	0.901613434982844
Diabetic nephropathy || id:ebi-a-GCST90018612	k__Bacteria|p__Patescibacteria|c__Saccharimonadia|o__Saccharimonadales|f__Saccharimonadaceae|g__TM7x|s__unclassified_mgs_1848	0.0660781626745643	1	0.797134979452907
Diabetic nephropathy || id:ebi-a-GCST90018612	k__Bacteria|p__Patescibacteria|c__Saccharimonadia|o__Saccharimonadales|f__Saccharimonadaceae|g__TM7x|s__unclassified_mgs_2181	0.364344623580577	1	0.546103187808959
Diabetic nephropathy || id:ebi-a-GCST90018612	k__Bacteria|p__Patescibacteria|c__Saccharimonadia|o__Saccharimonadales|f__Saccharimonadaceae|g__TM7x|s__unclassified_mgs_1246	0.0709352311498305	2	0.965153989680977
Diabetic nephropathy || id:ebi-a-GCST90018612	k__Bacteria|p__Patescibacteria|c__Saccharimonadia|o__Saccharimonadales|f__Saccharimonadaceae|g__TM7x|s__unclassified_mgs_1234	1.63352008124954	1	0.201216862378668
Diabetic nephropathy || id:ebi-a-GCST90018612	k__Bacteria|p__Patescibacteria|c__Saccharimonadia|o__Saccharimonadales|f__Saccharimonadaceae|g__unclassified_mgs_1251	8.40668117770677	2	0.0149455663424317
Diabetic nephropathy || id:ebi-a-GCST90018612	k__Bacteria|p__Actinobacteriota|c__Coriobacteriia|o__Coriobacteriales|f__Atopobiaceae|g__Lancefieldella|s__Lancefieldella_sp000564995_mgs_1946	0.171831159778074	1	0.678489499403235
Diabetic nephropathy || id:ebi-a-GCST90018612	k__Bacteria|p__Patescibacteria|c__Saccharimonadia|o__Saccharimonadales|f__Saccharimonadaceae|g__unclassified_mgs_2172	0.00282973209877641	1	0.957576359110284
Diabetic nephropathy || id:ebi-a-GCST90018612	k__Bacteria|p__Patescibacteria|c__Saccharimonadia|o__Saccharimonadales|f__Saccharimonadaceae|g__TM7x|s__unclassified_mgs_1179	4.41317809338691	1	0.0356623421616478
Diabetic nephropathy || id:ebi-a-GCST90018612	k__Bacteria|p__Firmicutes|c__Clostridia|o__Eubacteriales|f__Eubacteriaceae|g__Pseudoramibacter	5.81434336013716	2	0.0546300227537237
Diabetic nephropathy || id:ebi-a-GCST90018612	k__Bacteria|p__Patescibacteria|c__Saccharimonadia|o__Saccharimonadales|f__Saccharimonadaceae|g__unclassified_mgs_2734|s__unclassified_mgs_2734	0.574136138500942	1	0.448619990402752
Diabetic nephropathy || id:ebi-a-GCST90018612	k__Bacteria|p__Patescibacteria|c__Saccharimonadia|o__Saccharimonadales|f__Saccharimonadaceae|g__TM7x|s__unclassified_mgs_1235	1.96977256163222	3	0.578704166607102
Diabetic nephropathy || id:ebi-a-GCST90018612	k__Bacteria|p__Patescibacteria|c__Saccharimonadia|o__Saccharimonadales|f__Saccharimonadaceae|g__unclassified_mgs_1543|s__unclassified_mgs_1543	0.113795318455261	1	0.73586391312353
Diabetic nephropathy || id:ebi-a-GCST90018612	k__Bacteria|p__Actinobacteriota|c__Coriobacteriia|o__Coriobacteriales|f__Atopobiaceae|g__Lancefieldella|s__unclassified_mgs_2019	0.906158798589707	1	0.3411356609221
Diabetic nephropathy || id:ebi-a-GCST90018612	k__Bacteria|p__Patescibacteria|c__Saccharimonadia|o__Saccharimonadales|f__Saccharimonadaceae|g__unclassified_mgs_2796|s__unclassified_mgs_2796	4.0021901137767	1	0.0454411811611661
Diabetic nephropathy || id:ebi-a-GCST90018612	k__Bacteria|p__Patescibacteria|c__Gracilibacteria|o__Absconditabacterales|f__X112|g__HOT-345|s__unclassified_mgs_3236	0.776451816632563	1	0.378228501797066
Diabetic nephropathy || id:ebi-a-GCST90018612	k__Bacteria|p__Fusobacteriota|c__Fusobacteriia|o__Fusobacteriales|f__Fusobacteriaceae|g__Fusobacterium|s__unclassified_mgs_1792	2.90403617074435	2	0.234097382569009
Diabetic nephropathy || id:ebi-a-GCST90018612	k__Bacteria|p__Proteobacteria|c__Gammaproteobacteria|o__Enterobacterales|f__Pasteurellaceae|g__Haemophilus_D|s__Haemophilus_D_parainfluenzae_L_mgs_3230	2.86602	2	0.238590052723024
Diabetic nephropathy || id:ebi-a-GCST90018612	k__Bacteria|p__Bacteroidota|c__Bacteroidia|o__Bacteroidales|f__Bacteroidaceae|g__Prevotella|s__unclassified_mgs_2201	0.769779311176107	1	0.380285332833919
Diabetic nephropathy || id:ebi-a-GCST90018612	k__Bacteria|p__Firmicutes|c__Bacilli|o__Lactobacillales|f__Streptococcaceae|g__Streptococcus|s__unclassified_mgs_3505	6.54255739044816	3	0.0879991708200161
Diabetic nephropathy || id:ebi-a-GCST90018612	k__Bacteria|p__Fusobacteriota|c__Fusobacteriia|o__Fusobacteriales|f__Fusobacteriaceae|g__Fusobacterium|s__unclassified_mgs_2641	6.83980118798442	1	0.00891487602299096
Diabetic nephropathy || id:ebi-a-GCST90018612	k__Bacteria|p__Firmicutes|c__Clostridia|o__TANB77|f__CAG-508|g__CAG-793|s__unclassified_mgs_1382	1.10377670588876	1	0.293438766708342
Diabetic nephropathy || id:ebi-a-GCST90018612	k__Bacteria|p__Fusobacteriota|c__Fusobacteriia|o__Fusobacteriales|f__Fusobacteriaceae|g__Fusobacterium|s__unclassified_mgs_2877	0.244265197285764	1	0.621142394523168
Diabetic nephropathy || id:ebi-a-GCST90018612	k__Bacteria|p__Proteobacteria|c__Gammaproteobacteria|o__Enterobacterales|f__Pasteurellaceae|g__Haemophilus_D|s__unclassified_mgs_1585	3.03646804652929	1	0.0814128751687997
Diabetic nephropathy || id:ebi-a-GCST90018612	k__Bacteria|p__Firmicutes|c__Clostridia|o__TANB77|f__CAG-508|g__CAG-793|s__unclassified_mgs_1238	0.0227189124044985	1	0.880190330766807
Diabetic nephropathy || id:ebi-a-GCST90018612	k__Bacteria|p__Actinobacteriota|c__Actinobacteria|o__Actinomycetales|f__Actinomycetaceae|g__Pauljensenia|s__unclassified_mgs_1228	0.0108461184107412	1	0.917054518714362
Diabetic nephropathy || id:ebi-a-GCST90018612	k__Bacteria|p__Firmicutes|c__Bacilli|o__Lactobacillales|f__Aerococcaceae|g__Granulicatella|s__unclassified_mgs_3285	0.1982792268864	1	0.656113404335359
Diabetic nephropathy || id:ebi-a-GCST90018612	k__Bacteria|p__Fusobacteriota|c__Fusobacteriia|o__Fusobacteriales|f__Fusobacteriaceae|g__Fusobacterium|s__unclassified_mgs_2839	0.0269242347499459	1	0.869663396389068
Diabetic nephropathy || id:ebi-a-GCST90018612	k__Bacteria|p__Bacteroidota|c__Bacteroidia|o__Bacteroidales|f__Bacteroidaceae|g__F0040|s__unclassified_mgs_94	2.25269555839791	3	0.521643702243225
Diabetic nephropathy || id:ebi-a-GCST90018612	k__Bacteria|p__Proteobacteria|c__Gammaproteobacteria|o__Enterobacterales|f__Pasteurellaceae|g__Aggregatibacter|s__unclassified_mgs_2851	0.945092900797345	1	0.330971510446606
Diabetic nephropathy || id:ebi-a-GCST90018612	k__Bacteria|p__Firmicutes|c__Clostridia|o__Tissierellales|f__Helcococcaceae	1.71607108637438	3	0.6333667559186
Diabetic nephropathy || id:ebi-a-GCST90018612	k__Bacteria|p__Bacteroidota|c__Bacteroidia|o__Bacteroidales|f__Porphyromonadaceae|g__Porphyromonas|s__unclassified_mgs_2391	0.0191184371503805	1	0.89002747937282
Diabetic nephropathy || id:ebi-a-GCST90018612	k__Bacteria|p__Firmicutes|c__Bacilli|o__Lactobacillales|f__Streptococcaceae|g__Streptococcus|s__unclassified_mgs_2460	0.268824690960932	1	0.604121271246076
Diabetic nephropathy || id:ebi-a-GCST90018612	k__Bacteria|p__Bacteroidota|c__Bacteroidia|o__Bacteroidales|f__Bacteroidaceae	1.82312530200679	1	0.176941713436631
Diabetic nephropathy || id:ebi-a-GCST90018612	k__Bacteria|p__Bacteroidota|c__Bacteroidia|o__Bacteroidales|f__Bacteroidaceae|g__Prevotella|s__Prevotella_veroralis_mgs_2443	0.0892430671146705	1	0.765141653361072
Diabetic nephropathy || id:ebi-a-GCST90018612	k__Bacteria|p__Fusobacteriota|c__Fusobacteriia|o__Fusobacteriales|f__Fusobacteriaceae|g__Fusobacterium|s__unclassified_mgs_2534	0.915413253158694	1	0.338682191322323
Diabetic nephropathy || id:ebi-a-GCST90018612	k__Bacteria|p__Firmicutes|c__Bacilli|o__Staphylococcales|f__Gemellaceae|g__Gemella|s__unclassified_mgs_1188	4.27096335055043	1	0.0387689451715407
Diabetic nephropathy || id:ebi-a-GCST90018612	k__Bacteria|p__Proteobacteria|c__Gammaproteobacteria|o__Enterobacterales|f__Pasteurellaceae|g__Aggregatibacter|s__Aggregatibacter_sp000466335_mgs_1486	3.60398604133248	4	0.462244150318894
Diabetic nephropathy || id:ebi-a-GCST90018612	k__Bacteria|p__Proteobacteria|c__Gammaproteobacteria|o__Enterobacterales|f__Pasteurellaceae|g__Aggregatibacter|s__unclassified_mgs_2938	0.202563159865963	1	0.652659843465099
Diabetic nephropathy || id:ebi-a-GCST90018612	k__Bacteria|p__Fusobacteriota|c__Fusobacteriia|o__Fusobacteriales|f__Fusobacteriaceae|g__Fusobacterium|s__Fusobacterium_periodonticum_C_mgs_2270	0.683241828562575	2	0.710617538615989
Diabetic nephropathy || id:ebi-a-GCST90018612	k__Bacteria|p__Firmicutes|c__Bacilli|o__Staphylococcales|f__Gemellaceae|g__Gemella|s__unclassified_mgs_2203	0.287361858348345	1	0.591916094500863
Diabetic nephropathy || id:ebi-a-GCST90018612	k__Bacteria|p__Firmicutes|c__Bacilli|o__Lactobacillales|f__Streptococcaceae|g__Streptococcus|s__Streptococcus_infantis_mgs_2056	0.978761602398119	1	0.322504737932323
Diabetic nephropathy || id:ebi-a-GCST90018612	k__Bacteria|p__Fusobacteriota|c__Fusobacteriia|o__Fusobacteriales|f__Fusobacteriaceae|g__Fusobacterium|s__unclassified_mgs_1107	9.5204829476992	4	0.0493280656240986
Diabetic nephropathy || id:ebi-a-GCST90018612	k__Bacteria|p__Firmicutes|c__Clostridia|o__TANB77|f__CAG-508|g__CAG-793|s__unclassified_mgs_2346	0.315084561623707	1	0.574576726743604
Diabetic nephropathy || id:ebi-a-GCST90018612	k__Bacteria|p__Patescibacteria|c__Saccharimonadia|o__Saccharimonadales|f__Saccharimonadaceae|g__UBA2866	3.47207406714922	3	0.324402122982493
Diabetic nephropathy || id:ebi-a-GCST90018612	k__Bacteria|p__Firmicutes|c__Clostridia|o__Lachnospirales|f__Lachnospiraceae|g__F0428	0.984125911752362	2	0.611363875672372
intestine
Diabetic nephropathy || id:ebi-a-GCST90018612	MF0083:succinate_consumption || id:cngb-gut500-1	137.788150542564	138	0.489074624100511
Diabetic nephropathy || id:ebi-a-GCST90018612	g_Megasphaera || id:cngb-gut500-10	19.7222913804858	32	0.95591459077554
Diabetic nephropathy || id:ebi-a-GCST90018612	g_Holdemania || id:cngb-gut500-100	21.5869203762362	25	0.659470005246527
Diabetic nephropathy || id:ebi-a-GCST90018612	f_Eubacteriaceae || id:cngb-gut500-101	21.955272092323	23	0.522953399930249
Diabetic nephropathy || id:ebi-a-GCST90018612	s_Streptococcus_pneumoniae || id:cngb-gut500-102	28.5062332078714	25	0.285081220802901
Diabetic nephropathy || id:ebi-a-GCST90018612	MF0009:melibiose_degradation || id:cngb-gut500-103	34.7018038020038	25	0.0937382254905271
Diabetic nephropathy || id:ebi-a-GCST90018612	MF0082:putrescine_degradation || id:cngb-gut500-104	15.5881789320631	16	0.482053309323561
Diabetic nephropathy || id:ebi-a-GCST90018612	s_unclassified_Megasphaera_sp._UPII_135-E || id:cngb-gut500-105	24.8538086874427	20	0.207081347092105
Diabetic nephropathy || id:ebi-a-GCST90018612	MF0012:trehalose_degradation || id:cngb-gut500-106	17.9086029220233	20	0.593429051145721
Diabetic nephropathy || id:ebi-a-GCST90018612	s_Eubacterium_saburreum || id:cngb-gut500-107	25.3526699763827	29	0.659824988372656
Diabetic nephropathy || id:ebi-a-GCST90018612	MF0006:lactose_degradation || id:cngb-gut500-108	32.2186286372884	25	0.151783106351166
Diabetic nephropathy || id:ebi-a-GCST90018612	s_unclassified_Clostridium_sp._SY8519 || id:cngb-gut500-109	18.6431234966817	21	0.608021517720387
Diabetic nephropathy || id:ebi-a-GCST90018612	s_Streptococcus_gallolyticus || id:cngb-gut500-11	53.0053228730911	48	0.287179910585349
Diabetic nephropathy || id:ebi-a-GCST90018612	MF0071:pentose_phosphate_pathway_(non-oxidative_branch) || id:cngb-gut500-110	14.9322791247499	22	0.865127799576862
Diabetic nephropathy || id:ebi-a-GCST90018612	MF0073:pyruvate:ferredoxin_oxidoreductase || id:cngb-gut500-111	44.7446409305106	36	0.150462038123825
Diabetic nephropathy || id:ebi-a-GCST90018612	s_Bifidobacterium_bifidum || id:cngb-gut500-112	17.7009719506162	24	0.817268692693535
Diabetic nephropathy || id:ebi-a-GCST90018612	s_Blautia_hansenii || id:cngb-gut500-113	24.796467346071	22	0.306906672929476
Diabetic nephropathy || id:ebi-a-GCST90018612	MF0001:arabinoxylan_degradation || id:cngb-gut500-114	23.4397928958553	35	0.931881259327313
Diabetic nephropathy || id:ebi-a-GCST90018612	s_Granulicatella_adiacens || id:cngb-gut500-115	37.044715856848	30	0.175844762585431
Diabetic nephropathy || id:ebi-a-GCST90018612	s_unclassified_Enterobacteriaceae_bacterium_9_2_54FAA || id:cngb-gut500-116	11.7637827603301	19	0.89547240515604
Diabetic nephropathy || id:ebi-a-GCST90018612	MF0008:maltose_degradation || id:cngb-gut500-117	23.5657426413225	25	0.544563935140289
Diabetic nephropathy || id:ebi-a-GCST90018612	MF0070:pentose_phosphate_pathway_(oxidative_phase) || id:cngb-gut500-118	4.20198782321825	16	0.998509616384918
Diabetic nephropathy || id:ebi-a-GCST90018612	MF0049:threonine_degradation_I || id:cngb-gut500-119	9.50055171325456	16	0.891378310179328
Diabetic nephropathy || id:ebi-a-GCST90018612	MF0088:butyrate_production_I || id:cngb-gut500-12	54.735664539506	55	0.484684237372932
Diabetic nephropathy || id:ebi-a-GCST90018612	s_Butyrivibrio_crossotus || id:cngb-gut500-120	24.476375773084	19	0.178509072036237
Diabetic nephropathy || id:ebi-a-GCST90018612	s_Dorea_longicatena || id:cngb-gut500-121	12.8947486270025	21	0.912265749103378
Diabetic nephropathy || id:ebi-a-GCST90018612	c_Bacilli || id:cngb-gut500-122	35.7344535718339	40	0.662643941518257
Diabetic nephropathy || id:ebi-a-GCST90018612	s_Alistipes_shahii || id:cngb-gut500-123	20.9939279523328	16	0.17874409694452
Diabetic nephropathy || id:ebi-a-GCST90018612	s_Clostridium_ramosum || id:cngb-gut500-124	26.3163303661683	32	0.749446777863162
Diabetic nephropathy || id:ebi-a-GCST90018612	g_Shuttleworthia || id:cngb-gut500-125	39.4826276845954	23	0.0175517923988353
Diabetic nephropathy || id:ebi-a-GCST90018612	MF0076:4-aminobutyrate_degradation || id:cngb-gut500-126	19.2104632111718	23	0.688943583416619
Diabetic nephropathy || id:ebi-a-GCST90018612	g_Granulicatella || id:cngb-gut500-127	34.900181679769	33	0.377769254200607
Diabetic nephropathy || id:ebi-a-GCST90018612	MF0072:pyruvate_dehydrogenase_complex || id:cngb-gut500-128	17.0423477250308	25	0.880252019678268
Diabetic nephropathy || id:ebi-a-GCST90018612	g_Blautia || id:cngb-gut500-129	49.0272355864138	26	0.00409973716619993
Diabetic nephropathy || id:ebi-a-GCST90018612	f_Acidaminococcaceae || id:cngb-gut500-13	31.0335818703388	31	0.464521099439845
Diabetic nephropathy || id:ebi-a-GCST90018612	s_Holdemania_filiformis || id:cngb-gut500-130	31.6902008001704	31	0.431855294114009
Diabetic nephropathy || id:ebi-a-GCST90018612	MF0014:arabinose_degradation || id:cngb-gut500-131	29.0512729204811	29	0.46239814397616
Diabetic nephropathy || id:ebi-a-GCST90018612	s_Eubacterium_dolichum || id:cngb-gut500-132	16.0046255454828	19	0.656969352430376
Diabetic nephropathy || id:ebi-a-GCST90018612	s_Streptococcus_dysgalactiae || id:cngb-gut500-133	19.1009814802755	21	0.578662213867029
Diabetic nephropathy || id:ebi-a-GCST90018612	g_Dorea || id:cngb-gut500-134	19.1588092943059	21	0.574953278253397
Diabetic nephropathy || id:ebi-a-GCST90018612	s_[Ruminococcus]_obeum || id:cngb-gut500-135	22.070858756999	23	0.515977490249575
Diabetic nephropathy || id:ebi-a-GCST90018612	MF0045:cysteine_degradation_II || id:cngb-gut500-136	21.8619081397671	30	0.859019840619828
Diabetic nephropathy || id:ebi-a-GCST90018612	s_Prevotella_timonensis || id:cngb-gut500-137	53.1149554012699	49	0.318632191550331
Diabetic nephropathy || id:ebi-a-GCST90018612	s_Bacteroides_thetaiotaomicron || id:cngb-gut500-138	14.6433559483087	26	0.963512659836416
Diabetic nephropathy || id:ebi-a-GCST90018612	o_Bacillales || id:cngb-gut500-139	35.7908647602512	27	0.119941859450145
Diabetic nephropathy || id:ebi-a-GCST90018612	s_unclassified_Lachnospiraceae_bacterium_2_1_46FAA || id:cngb-gut500-14	64.4405349947809	58	0.261547090639749
Diabetic nephropathy || id:ebi-a-GCST90018612	MF0027:tyrosine_degradation_II || id:cngb-gut500-140	20.7471362639057	19	0.350939623648091
Diabetic nephropathy || id:ebi-a-GCST90018612	MF0016:fucose_degradation || id:cngb-gut500-141	24.4120506806298	22	0.326007158080737
Diabetic nephropathy || id:ebi-a-GCST90018612	s_Streptococcus_salivarius || id:cngb-gut500-142	14.6213413280145	16	0.552526910777298
Diabetic nephropathy || id:ebi-a-GCST90018612	s_Actinomyces_odontolyticus || id:cngb-gut500-143	17.6261657309419	22	0.727908547277414
Diabetic nephropathy || id:ebi-a-GCST90018612	MF0079:lactate_consumption_I || id:cngb-gut500-144	24.0092230536633	21	0.292611860541633
Diabetic nephropathy || id:ebi-a-GCST90018612	MF0074:pyruvate:formate_lyase || id:cngb-gut500-145	6.18102286532994	19	0.997462124168365
Diabetic nephropathy || id:ebi-a-GCST90018612	MF0018:mannose_degradation || id:cngb-gut500-146	8.0981625652856	12	0.777413012877512
Diabetic nephropathy || id:ebi-a-GCST90018612	MF0021:xylose_degradation || id:cngb-gut500-147	48.3416383871202	48	0.459039369124422
Diabetic nephropathy || id:ebi-a-GCST90018612	c_Negativicutes || id:cngb-gut500-148	20.7837663887591	27	0.796310712776384
Diabetic nephropathy || id:ebi-a-GCST90018612	MF0026:tyrosine_degradation_I || id:cngb-gut500-149	26.7319143235546	26	0.423493987996503
Diabetic nephropathy || id:ebi-a-GCST90018612	MF0100:methanogenesis_from_carbon_dioxide || id:cngb-gut500-15	47.251783601236	46	0.421224231330221
Diabetic nephropathy || id:ebi-a-GCST90018612	s_unclassified_Streptococcus_sp._oral_taxon_071 || id:cngb-gut500-150	17.5405396201815	20	0.617646553711489
Diabetic nephropathy || id:ebi-a-GCST90018612	MF0048:serine_degradation || id:cngb-gut500-151	24.0912406498374	28	0.676710461490564
Diabetic nephropathy || id:ebi-a-GCST90018612	f_Lachnospiraceae || id:cngb-gut500-152	11.5215293244721	17	0.828205082301247
Diabetic nephropathy || id:ebi-a-GCST90018612	MF0054:arginine_degradation_IV || id:cngb-gut500-153	18.2728816019914	20	0.569437548211059
Diabetic nephropathy || id:ebi-a-GCST90018612	s_Eubacterium_ventriosum || id:cngb-gut500-154	23.4782872735325	19	0.216931218918801
Diabetic nephropathy || id:ebi-a-GCST90018612	s_Ruminococcus_albus || id:cngb-gut500-155	19.0132436083224	19	0.455986818503181
Diabetic nephropathy || id:ebi-a-GCST90018612	g_Gemella || id:cngb-gut500-156	31.1247372544735	21	0.0716069107649838
Diabetic nephropathy || id:ebi-a-GCST90018612	s_unclassified_Streptococcus_sp._C150 || id:cngb-gut500-157	26.2154631976278	21	0.198352302893501
Diabetic nephropathy || id:ebi-a-GCST90018612	f_Porphyromonadaceae || id:cngb-gut500-158	34.008422972522	34	0.467332832777232
Diabetic nephropathy || id:ebi-a-GCST90018612	s_Pseudoflavonifractor_capillosus || id:cngb-gut500-159	12.2291482154809	20	0.907963042298617
Diabetic nephropathy || id:ebi-a-GCST90018612	MF0078:lactaldehyde_degradation || id:cngb-gut500-16	51.5728681024432	43	0.173575023330478
Diabetic nephropathy || id:ebi-a-GCST90018612	o_Actinomycetales || id:cngb-gut500-160	18.782337515204	24	0.763495738239978
Diabetic nephropathy || id:ebi-a-GCST90018612	s_Streptococcus_vestibularis || id:cngb-gut500-161	16.335252662407	18	0.569162511543918
Diabetic nephropathy || id:ebi-a-GCST90018612	s_Clostridium_perfringens || id:cngb-gut500-162	7.8848068770869	15	0.928317783930472
Diabetic nephropathy || id:ebi-a-GCST90018612	g_Desulfovibrio || id:cngb-gut500-163	13.5741749041354	18	0.756398398124625
Diabetic nephropathy || id:ebi-a-GCST90018612	s_Bacteroides_helcogenes || id:cngb-gut500-164	21.2750418385129	25	0.67717722112156
Diabetic nephropathy || id:ebi-a-GCST90018612	s_Treponema_denticola || id:cngb-gut500-165	14.8493347265241	19	0.732123989833943
Diabetic nephropathy || id:ebi-a-GCST90018612	s_unclassified_Erysipelotrichaceae_bacterium_5_2_54FAA || id:cngb-gut500-166	18.1511630718336	19	0.51236294895906
Diabetic nephropathy || id:ebi-a-GCST90018612	s_Streptococcus_gordonii || id:cngb-gut500-167	9.80464289199648	12	0.633094550547084
Diabetic nephropathy || id:ebi-a-GCST90018612	g_Collinsella || id:cngb-gut500-168	16.2971976591287	20	0.698023852953486
Diabetic nephropathy || id:ebi-a-GCST90018612	MF0089:butyrate_production_II || id:cngb-gut500-169	13.8478239129196	19	0.792488966486057
Diabetic nephropathy || id:ebi-a-GCST90018612	s_Desulfovibrio_piger || id:cngb-gut500-17	40.5223086596361	32	0.14346113925446
Diabetic nephropathy || id:ebi-a-GCST90018612	s_Citrobacter_youngae || id:cngb-gut500-170	24.3062467796041	23	0.387016039311221
Diabetic nephropathy || id:ebi-a-GCST90018612	s_unclassified_Clostridium_sp._D5 || id:cngb-gut500-171	7.20033189153121	13	0.891534446517618
Diabetic nephropathy || id:ebi-a-GCST90018612	s_[Ruminococcus]_torques || id:cngb-gut500-172	15.2729913486734	14	0.359751663697803
Diabetic nephropathy || id:ebi-a-GCST90018612	s_Haemophilus_influenzae || id:cngb-gut500-173	6.91633	17	0.984606722534634
Diabetic nephropathy || id:ebi-a-GCST90018612	s_Bacteroides_fluxus || id:cngb-gut500-174	9.33320190740421	11	0.591165790684308
Diabetic nephropathy || id:ebi-a-GCST90018612	s_Eubacterium_limosum || id:cngb-gut500-175	23.7422356853324	20	0.25383322599999
Diabetic nephropathy || id:ebi-a-GCST90018612	MF0055:arginine_degradation_V || id:cngb-gut500-176	31.3134492499562	24	0.144948978712715
Diabetic nephropathy || id:ebi-a-GCST90018612	s_Eubacterium_hallii || id:cngb-gut500-177	25.1137202483309	24	0.399602060474157
Diabetic nephropathy || id:ebi-a-GCST90018612	MF0068:glycolysis_(pay-off_phase) || id:cngb-gut500-178	14.4396264826819	24	0.936090004396887
Diabetic nephropathy || id:ebi-a-GCST90018612	p_Proteobacteria || id:cngb-gut500-179	34.8390438882164	30	0.248544169044293
Diabetic nephropathy || id:ebi-a-GCST90018612	g_Bacteroides || id:cngb-gut500-18	35.100374151393	28	0.166964342491012
Diabetic nephropathy || id:ebi-a-GCST90018612	s_Gemella_sanguinis || id:cngb-gut500-180	23.8468079049537	22	0.355310459822465
Diabetic nephropathy || id:ebi-a-GCST90018612	s_Prevotella_tannerae || id:cngb-gut500-181	13.4093526627871	21	0.89361046843783
Diabetic nephropathy || id:ebi-a-GCST90018612	g_Subdoligranulum || id:cngb-gut500-182	6.40868128961497	15	0.97203535875558
Diabetic nephropathy || id:ebi-a-GCST90018612	s_Porphyromonas_asaccharolytica || id:cngb-gut500-183	46.8458561771789	53	0.711279782841351
Diabetic nephropathy || id:ebi-a-GCST90018612	s_Streptococcus_oralis || id:cngb-gut500-184	10.5915674251797	11	0.47808675131768
Diabetic nephropathy || id:ebi-a-GCST90018612	f_Veillonellaceae || id:cngb-gut500-185	33.513518990021	20	0.0296101609130536
Diabetic nephropathy || id:ebi-a-GCST90018612	s_Peptostreptococcus_anaerobius || id:cngb-gut500-186	24.8356871032932	24	0.414733386382694
Diabetic nephropathy || id:ebi-a-GCST90018612	g_Solobacterium || id:cngb-gut500-187	18.8924510937165	19	0.463754849585795
Diabetic nephropathy || id:ebi-a-GCST90018612	MF0069:NADH:ferredoxin_oxidoreductase || id:cngb-gut500-188	19.3075536244224	24	0.735394803826183
Diabetic nephropathy || id:ebi-a-GCST90018612	g_Porphyromonas || id:cngb-gut500-189	19.7030573822958	20	0.476637289309169
Diabetic nephropathy || id:ebi-a-GCST90018612	MF0035:glycine_degradation || id:cngb-gut500-19	45.8463932177123	49	0.601754066684143
Diabetic nephropathy || id:ebi-a-GCST90018612	MF0062:glycerol_degradation_III || id:cngb-gut500-190	16.5327741322902	22	0.788593899763758
Diabetic nephropathy || id:ebi-a-GCST90018612	s_Collinsella_aerofaciens || id:cngb-gut500-191	23.1482002256512	23	0.452145000690087
Diabetic nephropathy || id:ebi-a-GCST90018612	s_Clostridium_bolteae || id:cngb-gut500-192	23.7926349352758	24	0.473505023262986
Diabetic nephropathy || id:ebi-a-GCST90018612	s_Haemophilus_pittmaniae || id:cngb-gut500-193	12.9664608735226	17	0.73842836789954
Diabetic nephropathy || id:ebi-a-GCST90018612	s_unclassified_Alistipes_sp._HGB5 || id:cngb-gut500-194	11.1771843712446	16	0.798418788849958
Diabetic nephropathy || id:ebi-a-GCST90018612	g_Clostridium || id:cngb-gut500-195	20.6671798103592	20	0.416949458054063
Diabetic nephropathy || id:ebi-a-GCST90018612	g_Lactococcus || id:cngb-gut500-196	12.4301207979069	15	0.646223671319834
Diabetic nephropathy || id:ebi-a-GCST90018612	MF0085:urea_degradation || id:cngb-gut500-197	11.0648937017159	18	0.891582589549448
Diabetic nephropathy || id:ebi-a-GCST90018612	MF0029:aspartate_degradation_II || id:cngb-gut500-198	24.8669605859426	23	0.357181224000773
Diabetic nephropathy || id:ebi-a-GCST90018612	s_Clostridium_saccharolyticum || id:cngb-gut500-199	25.1078340199491	20	0.19733674786693
Diabetic nephropathy || id:ebi-a-GCST90018612	s_Phascolarctobacterium_succinatutens || id:cngb-gut500-2	49.155833700519	60	0.840107811078514
Diabetic nephropathy || id:ebi-a-GCST90018612	MF0067:glycolysis_(preparatory_phase) || id:cngb-gut500-20	65.0850767890042	60	0.304259324323778
Diabetic nephropathy || id:ebi-a-GCST90018612	g_Anaerostipes || id:cngb-gut500-200	33.6995120230206	26	0.142758214306378
Diabetic nephropathy || id:ebi-a-GCST90018612	s_Bacteroides_dorei || id:cngb-gut500-201	13.6365062708026	15	0.553256567698722
Diabetic nephropathy || id:ebi-a-GCST90018612	g_Parabacteroides || id:cngb-gut500-202	40.9287084921222	25	0.023356621988977
Diabetic nephropathy || id:ebi-a-GCST90018612	s_Enterococcus_faecalis || id:cngb-gut500-203	39.8529361701771	26	0.0403272174698214
Diabetic nephropathy || id:ebi-a-GCST90018612	MF0003:pectin_degradation_I || id:cngb-gut500-204	54.6266081555127	45	0.154001095293143
Diabetic nephropathy || id:ebi-a-GCST90018612	s_unclassified_Clostridium_sp._L2-50 || id:cngb-gut500-205	13.8862124073068	21	0.874437073167003
Diabetic nephropathy || id:ebi-a-GCST90018612	s_Enterococcus_faecium || id:cngb-gut500-206	39.8474417020599	39	0.432226448471336
Diabetic nephropathy || id:ebi-a-GCST90018612	s_unclassified_Lachnospiraceae_bacterium_1_4_56FAA || id:cngb-gut500-207	25.0743810463662	26	0.514767915889617
Diabetic nephropathy || id:ebi-a-GCST90018612	s_Akkermansia_muciniphila || id:cngb-gut500-208	15.2168897438178	15	0.435910043341741
Diabetic nephropathy || id:ebi-a-GCST90018612	s_Bacteroides_coprocola || id:cngb-gut500-209	12.6301816568433	15	0.630838480636548
Diabetic nephropathy || id:ebi-a-GCST90018612	MF0095:propionate_production_III || id:cngb-gut500-21	30.5503586366839	39	0.831247502905515
Diabetic nephropathy || id:ebi-a-GCST90018612	s_Bacteroides_eggerthii || id:cngb-gut500-210	25.6950317268645	20	0.176121915881788
Diabetic nephropathy || id:ebi-a-GCST90018612	s_Clostridium_leptum || id:cngb-gut500-211	10.4241024920641	19	0.941696933678804
Diabetic nephropathy || id:ebi-a-GCST90018612	g_Oribacterium || id:cngb-gut500-212	24.7253741969882	23	0.364598853194655
Diabetic nephropathy || id:ebi-a-GCST90018612	MF0060:glycerol_degradation_I || id:cngb-gut500-213	28.1937522974072	20	0.104891604755929
Diabetic nephropathy || id:ebi-a-GCST90018612	s_Bacteroides_ovatus || id:cngb-gut500-214	8.21909519818878	18	0.975193467386885
Diabetic nephropathy || id:ebi-a-GCST90018612	MF0044:cysteine_degradation_I || id:cngb-gut500-215	16.5235692408772	16	0.417054393251154
Diabetic nephropathy || id:ebi-a-GCST90018612	s_[Ruminococcus]_gnavus || id:cngb-gut500-216	17.7330171041311	24	0.815764372129244
Diabetic nephropathy || id:ebi-a-GCST90018612	s_Lachnospiraceae_oral_taxon_107 || id:cngb-gut500-217	16.4861585886757	21	0.741744132147778
Diabetic nephropathy || id:ebi-a-GCST90018612	g_Anaerofustis || id:cngb-gut500-218	9.2305698935449	13	0.755315168182197
Diabetic nephropathy || id:ebi-a-GCST90018612	s_Streptococcus_australis || id:cngb-gut500-219	10.3000857776544	17	0.890556815380612
Diabetic nephropathy || id:ebi-a-GCST90018612	f_Clostridiales_Family_XI._Incertae_Sedis || id:cngb-gut500-22	84.6986438578542	101	0.878521357829652
Diabetic nephropathy || id:ebi-a-GCST90018612	s_unclassified_Erysipelotrichaceae_bacterium_3_1_53 || id:cngb-gut500-220	15.3985658466496	18	0.634442932453416
Diabetic nephropathy || id:ebi-a-GCST90018612	s_Coprococcus_catus || id:cngb-gut500-221	24.165510184804	24	0.45216618374438
Diabetic nephropathy || id:ebi-a-GCST90018612	g_Tannerella || id:cngb-gut500-222	10.2196885121728	21	0.97591620577103
Diabetic nephropathy || id:ebi-a-GCST90018612	g_Abiotrophia || id:cngb-gut500-223	21.8168817920691	21	0.410127382004347
Diabetic nephropathy || id:ebi-a-GCST90018612	MF0084:succinate_conversion_to_propionate || id:cngb-gut500-224	16.164641328401	20	0.706359058093526
Diabetic nephropathy || id:ebi-a-GCST90018612	s_Bifidobacterium_catenulatum-Bifidobacterium_pseudocatenulatum_complex || id:cngb-gut500-225	22.5794788779657	21	0.366802567225447
Diabetic nephropathy || id:ebi-a-GCST90018612	MF0013:allose_degradation || id:cngb-gut500-226	25.8898783322578	24	0.358776214446092
Diabetic nephropathy || id:ebi-a-GCST90018612	f_Actinomycetaceae || id:cngb-gut500-227	14.2000343608809	24	0.942002635730968
Diabetic nephropathy || id:ebi-a-GCST90018612	c_Betaproteobacteria || id:cngb-gut500-228	28.6636976035912	24	0.233044749350508
Diabetic nephropathy || id:ebi-a-GCST90018612	s_unclassified_Ruminococcaceae_bacterium_D16 || id:cngb-gut500-229	21.5246360773963	18	0.253774881708231
Diabetic nephropathy || id:ebi-a-GCST90018612	MF0031:glutamate_degradation_II || id:cngb-gut500-23	24.100861288365	31	0.806407246599774
Diabetic nephropathy || id:ebi-a-GCST90018612	MF0032:glutamate_degradation_III || id:cngb-gut500-230	21.6196238506921	12	0.042010736419131
Diabetic nephropathy || id:ebi-a-GCST90018612	MF0002:fructan_degradation || id:cngb-gut500-231	14.3975629995751	18	0.702831197793883
Diabetic nephropathy || id:ebi-a-GCST90018612	s_Prevotella_disiens || id:cngb-gut500-232	78.8464229979573	53	0.012157892413916
Diabetic nephropathy || id:ebi-a-GCST90018612	s_Parabacteroides_distasonis || id:cngb-gut500-233	18.7099842427495	18	0.409883031876057
Diabetic nephropathy || id:ebi-a-GCST90018612	s_Clostridium_spiroforme || id:cngb-gut500-234	15.4678596406585	13	0.279062078276414
Diabetic nephropathy || id:ebi-a-GCST90018612	s_Prevotella_oris || id:cngb-gut500-235	10.3852748032808	6	0.109337027575993
Diabetic nephropathy || id:ebi-a-GCST90018612	g_Alistipes || id:cngb-gut500-236	0.617690605177981	2	0.734294354675999
Diabetic nephropathy || id:ebi-a-GCST90018612	s_Streptococcus_sanguinis || id:cngb-gut500-237	1.09621015647348	1	0.29509932347285
Diabetic nephropathy || id:ebi-a-GCST90018612	MF0058:lysine_degradation_II || id:cngb-gut500-239	9.22401561358763	6	0.161366017687989
Diabetic nephropathy || id:ebi-a-GCST90018612	s_Oribacterium_sinus || id:cngb-gut500-240	2.04797094936085	5	0.842468325933674
Diabetic nephropathy || id:ebi-a-GCST90018612	MF0065:Bifidobacterium_shunt || id:cngb-gut500-241	7.01219598712549	1	0.0080956321259464
Diabetic nephropathy || id:ebi-a-GCST90018612	f_Coriobacteriaceae || id:cngb-gut500-242	0.813709328943801	1	0.367025854012008
Diabetic nephropathy || id:ebi-a-GCST90018612	s_Citrobacter_koseri || id:cngb-gut500-243	5.43158392108131	1	0.0197757346907099
Diabetic nephropathy || id:ebi-a-GCST90018612	g_Coprococcus || id:cngb-gut500-245	4.54429706659493	5	0.47397860895012
Diabetic nephropathy || id:ebi-a-GCST90018612	MF0011:sucrose_degradation_II || id:cngb-gut500-246	2.7700961837227	2	0.250311761543698
Diabetic nephropathy || id:ebi-a-GCST90018612	o_Pasteurellales || id:cngb-gut500-249	5.28006399317849	6	0.508426816462317
Diabetic nephropathy || id:ebi-a-GCST90018612	MF0092:lactate_production || id:cngb-gut500-25	14.4142974453836	11	0.210910198133073
Diabetic nephropathy || id:ebi-a-GCST90018612	s_Ruminococcus_champanellensis || id:cngb-gut500-256	0.22840802929934	1	0.632706771366277
Diabetic nephropathy || id:ebi-a-GCST90018612	s_unclassified_Citrobacter_sp._30_2 || id:cngb-gut500-257	9.60175434742884	12	0.650853150397792
Diabetic nephropathy || id:ebi-a-GCST90018612	g_Roseburia || id:cngb-gut500-261	1.42189125185185	2	0.491179505708427
Diabetic nephropathy || id:ebi-a-GCST90018612	s_Streptococcus_parasanguinis || id:cngb-gut500-262	0.981215278075517	3	0.805797174750789
Diabetic nephropathy || id:ebi-a-GCST90018612	MF0101:nitrate_reduction_(dissimilatory) || id:cngb-gut500-263	2.4193769682099	5	0.788585056798186
Diabetic nephropathy || id:ebi-a-GCST90018612	g_Atopobium || id:cngb-gut500-264	0.922913396213061	2	0.630364725273008
Diabetic nephropathy || id:ebi-a-GCST90018612	s_[Clostridium]_difficile || id:cngb-gut500-265	1.38100977332687	4	0.847488801960987
Diabetic nephropathy || id:ebi-a-GCST90018612	MF0086:acetyl-CoA_to_acetate || id:cngb-gut500-268	10.1048976495005	13	0.685334838362376
Diabetic nephropathy || id:ebi-a-GCST90018612	g_Sutterella || id:cngb-gut500-269	20.0858027022376	22	0.577672524912223
Diabetic nephropathy || id:ebi-a-GCST90018612	MF0005:starch_degradation || id:cngb-gut500-27	26.9701821303809	33	0.760981012078505
Diabetic nephropathy || id:ebi-a-GCST90018612	s_butyrate-producing_bacterium || id:cngb-gut500-270	16.2268934795022	13	0.237094541549915
Diabetic nephropathy || id:ebi-a-GCST90018612	MF0087:acetyl-CoA_to_crotonyl-CoA || id:cngb-gut500-271	15.2580790972226	15	0.432992044708655
Diabetic nephropathy || id:ebi-a-GCST90018612	s_Escherichia_coli || id:cngb-gut500-272	20.9741799971689	16	0.179505208038151
Diabetic nephropathy || id:ebi-a-GCST90018612	MF0097:homoacetogenesis || id:cngb-gut500-273	15.8305468354312	13	0.258401483971257
Diabetic nephropathy || id:ebi-a-GCST90018612	MF0080:lactate_consumption_II || id:cngb-gut500-274	14.1454014414487	11	0.225052003760197
Diabetic nephropathy || id:ebi-a-GCST90018612	s_Streptococcus_infantarius || id:cngb-gut500-275	7.08783477826176	5	0.214189460704301
Diabetic nephropathy || id:ebi-a-GCST90018612	MF0007:lactose_and_galactose_degradation || id:cngb-gut500-276	10.8732057689876	15	0.761529713752555
Diabetic nephropathy || id:ebi-a-GCST90018612	p_Lentisphaerae || id:cngb-gut500-277	17.8809486613058	17	0.396388513695861
Diabetic nephropathy || id:ebi-a-GCST90018612	s_unclassified_Veillonella_sp._oral_taxon_158 || id:cngb-gut500-278	10.6459306615793	14	0.71359964208699
Diabetic nephropathy || id:ebi-a-GCST90018612	s_Salmonella_enterica || id:cngb-gut500-279	23.0897575651346	16	0.111356058693567
Diabetic nephropathy || id:ebi-a-GCST90018612	f_Lactobacillaceae || id:cngb-gut500-28	42.3822871126299	45	0.583470218025342
Diabetic nephropathy || id:ebi-a-GCST90018612	g_Providencia || id:cngb-gut500-280	13.6332028554778	12	0.324741755920578
Diabetic nephropathy || id:ebi-a-GCST90018612	f_Aerococcaceae || id:cngb-gut500-281	15.1635955534159	16	0.512690732396073
Diabetic nephropathy || id:ebi-a-GCST90018612	s_Veillonella_atypica || id:cngb-gut500-282	10.5669884895208	17	0.878168854798444
Diabetic nephropathy || id:ebi-a-GCST90018612	g_Pseudoflavonifractor || id:cngb-gut500-283	9.11526098703717	15	0.871414044763639
Diabetic nephropathy || id:ebi-a-GCST90018612	g_Escherichia || id:cngb-gut500-284	16.7422165450641	15	0.334506845286029
Diabetic nephropathy || id:ebi-a-GCST90018612	MF0043:cysteine_biosynthesis/homocysteine_degradation || id:cngb-gut500-285	7.96908379800578	13	0.84560855685925
Diabetic nephropathy || id:ebi-a-GCST90018612	g_Citrobacter || id:cngb-gut500-286	7.96935947239772	14	0.890916204508286
Diabetic nephropathy || id:ebi-a-GCST90018612	s_Bacteroides_salanitronis || id:cngb-gut500-287	17.7002387251181	18	0.475558118929486
Diabetic nephropathy || id:ebi-a-GCST90018612	s_Bacteroides_uniformis || id:cngb-gut500-288	31.2470905645483	16	0.0125111165588186
Diabetic nephropathy || id:ebi-a-GCST90018612	s_Veillonella_dispar || id:cngb-gut500-289	11.9723240236075	18	0.848663072763787
Diabetic nephropathy || id:ebi-a-GCST90018612	g_Mitsuokella || id:cngb-gut500-29	28.8108160031721	50	0.992961762185973
Diabetic nephropathy || id:ebi-a-GCST90018612	s_unclassified_Ruminococcus_sp._5_1_39BFAA || id:cngb-gut500-290	19.5470953648237	16	0.241315171425282
Diabetic nephropathy || id:ebi-a-GCST90018612	MF0077:formate_conversion || id:cngb-gut500-291	29.0406660190635	18	0.0478843244797742
Diabetic nephropathy || id:ebi-a-GCST90018612	MF0039:methionine_degradation_II || id:cngb-gut500-292	10.5076488563161	20	0.958005955749663
Diabetic nephropathy || id:ebi-a-GCST90018612	s_Prevotella_buccae || id:cngb-gut500-293	2.27949227825359	9	0.986238106532679
Diabetic nephropathy || id:ebi-a-GCST90018612	p_Verrucomicrobia || id:cngb-gut500-294	17.0764315089614	18	0.517856118432134
Diabetic nephropathy || id:ebi-a-GCST90018612	MF0064:triacylglycerol_degradation || id:cngb-gut500-295	19.6352917927148	17	0.293307117537093
Diabetic nephropathy || id:ebi-a-GCST90018612	f_Enterobacteriaceae || id:cngb-gut500-296	12.3808262457104	17	0.776548526796252
Diabetic nephropathy || id:ebi-a-GCST90018612	s_Prevotella_denticola || id:cngb-gut500-297	8.62692231294098	14	0.854182132082894
Diabetic nephropathy || id:ebi-a-GCST90018612	MF0081:methanol_conversion || id:cngb-gut500-298	20.4287977300734	13	0.0850220037533773
Diabetic nephropathy || id:ebi-a-GCST90018612	g_Anaerotruncus || id:cngb-gut500-299	14.360588840516	21	0.853617843087202
Diabetic nephropathy || id:ebi-a-GCST90018612	s_Bilophila_wadsworthia || id:cngb-gut500-3	62.4320001197699	69	0.698694248635127
Diabetic nephropathy || id:ebi-a-GCST90018612	MF0066:Entner-Doudoroff_pathway || id:cngb-gut500-30	24.7202865107509	31	0.780088031730717
Diabetic nephropathy || id:ebi-a-GCST90018612	s_Methylobacillus_flagellatus || id:cngb-gut500-300	14.2887827101613	13	0.353825463955225
Diabetic nephropathy || id:ebi-a-GCST90018612	s_Parabacteroides_merdae || id:cngb-gut500-301	15.2535346697233	16	0.506153504086009
Diabetic nephropathy || id:ebi-a-GCST90018612	MF0051:arginine_degradation_I || id:cngb-gut500-302	17.507559881889	12	0.131481229166038
Diabetic nephropathy || id:ebi-a-GCST90018612	s_Enterobacter_aerogenes || id:cngb-gut500-303	8.34092651814253	10	0.595573512575296
Diabetic nephropathy || id:ebi-a-GCST90018612	g_Enterobacter || id:cngb-gut500-304	8.17585	12	0.77124198609444
Diabetic nephropathy || id:ebi-a-GCST90018612	s_Providencia_rettgeri || id:cngb-gut500-305	24.9371958331245	17	0.0961242153841376
Diabetic nephropathy || id:ebi-a-GCST90018612	g_Veillonella || id:cngb-gut500-306	9.79453972597432	17	0.912004342895708
Diabetic nephropathy || id:ebi-a-GCST90018612	g_Parasutterella || id:cngb-gut500-307	9.29242623923681	5	0.097953517454661
Diabetic nephropathy || id:ebi-a-GCST90018612	s_Marvinbryantia_formatexigens || id:cngb-gut500-308	5.52710122025357	13	0.961686671338089
Diabetic nephropathy || id:ebi-a-GCST90018612	s_Peptostreptococcus_stomatis || id:cngb-gut500-309	19.5670099670057	10	0.0336245078718207
Diabetic nephropathy || id:ebi-a-GCST90018612	MF0028:aspartate_degradation_I || id:cngb-gut500-31	18.0245369680653	38	0.997537884586285
Diabetic nephropathy || id:ebi-a-GCST90018612	s_Eubacterium_eligens || id:cngb-gut500-310	8.25399969234028	14	0.875677774470771
Diabetic nephropathy || id:ebi-a-GCST90018612	f_Bifidobacteriaceae || id:cngb-gut500-311	16.4616153782625	21	0.74317989650172
Diabetic nephropathy || id:ebi-a-GCST90018612	MF0057:lysine_degradation_I || id:cngb-gut500-312	6.96645103506283	9	0.640612470926888
Diabetic nephropathy || id:ebi-a-GCST90018612	g_Aggregatibacter || id:cngb-gut500-313	11.4100419561226	15	0.723022722374089
Diabetic nephropathy || id:ebi-a-GCST90018612	g_Ruminococcus || id:cngb-gut500-314	21.276909455063	13	0.0676291649894454
Diabetic nephropathy || id:ebi-a-GCST90018612	f_Neisseriaceae || id:cngb-gut500-315	11.0307405915608	18	0.893047625425846
Diabetic nephropathy || id:ebi-a-GCST90018612	MF0052:arginine_degradation_II || id:cngb-gut500-316	15.9693108207206	13	0.250791025089457
Diabetic nephropathy || id:ebi-a-GCST90018612	s_Bacteroides_intestinalis || id:cngb-gut500-317	14.880668206612	15	0.460046632130432
Diabetic nephropathy || id:ebi-a-GCST90018612	s_Bacteroides_xylanisolvens || id:cngb-gut500-318	5.9073455237962	8	0.657609879881808
Diabetic nephropathy || id:ebi-a-GCST90018612	MF0033:alanine_degradation_I || id:cngb-gut500-319	10.7401723947194	9	0.293940117979482
Diabetic nephropathy || id:ebi-a-GCST90018612	MF0061:glycerol_degradation_II || id:cngb-gut500-32	53.6528196328961	33	0.012987611195356
Diabetic nephropathy || id:ebi-a-GCST90018612	MF0059:anaerobic_fatty_acid_beta-oxidation || id:cngb-gut500-320	37.5253167313853	20	0.010114800023436
Diabetic nephropathy || id:ebi-a-GCST90018612	MF0094:propionate_production_II || id:cngb-gut500-321	9.70244613275148	12	0.642046612358022
Diabetic nephropathy || id:ebi-a-GCST90018612	g_Oxalobacter || id:cngb-gut500-322	18.0422833036943	14	0.204861820459668
Diabetic nephropathy || id:ebi-a-GCST90018612	g_Fusobacterium || id:cngb-gut500-323	4.99716630940344	10	0.891367231640382
Diabetic nephropathy || id:ebi-a-GCST90018612	s_Ruminococcus_bromii || id:cngb-gut500-324	13.9329517917162	12	0.305010351261027
Diabetic nephropathy || id:ebi-a-GCST90018612	s_Bacteroides_fragilis || id:cngb-gut500-325	5.88422100567183	14	0.969325730360762
Diabetic nephropathy || id:ebi-a-GCST90018612	s_Veillonella_parvula || id:cngb-gut500-326	12.519589124603	13	0.485565696553847
Diabetic nephropathy || id:ebi-a-GCST90018612	MF0015:fructose_degradation || id:cngb-gut500-327	8.03795123459376	6	0.235336070137833
Diabetic nephropathy || id:ebi-a-GCST90018612	MF0093:propionate_production_I || id:cngb-gut500-328	17.274942423489	13	0.187038213586296
Diabetic nephropathy || id:ebi-a-GCST90018612	s_Prevotella_bergensis || id:cngb-gut500-329	12.9991516033284	12	0.369102351800112
Diabetic nephropathy || id:ebi-a-GCST90018612	MF0025:tryptophan_degradation || id:cngb-gut500-33	40.2158817752477	34	0.214180637055212
Diabetic nephropathy || id:ebi-a-GCST90018612	MF0047:glutamine_degradation_II || id:cngb-gut500-330	25.4328973862364	12	0.0128995921210925
Diabetic nephropathy || id:ebi-a-GCST90018612	s_Enterobacter_cloacae || id:cngb-gut500-331	10.4080914248548	13	0.660271101548086
Diabetic nephropathy || id:ebi-a-GCST90018612	s_Bacteroides_clarus || id:cngb-gut500-332	16.4140806436938	11	0.126441076395042
Diabetic nephropathy || id:ebi-a-GCST90018612	s_Bacteroides_finegoldii || id:cngb-gut500-333	8.79875266624018	13	0.787967264750707
Diabetic nephropathy || id:ebi-a-GCST90018612	s_Roseburia_intestinalis || id:cngb-gut500-334	6.14696119095319	5	0.29218052149218
Diabetic nephropathy || id:ebi-a-GCST90018612	s_Bifidobacterium_longum || id:cngb-gut500-335	14.9850710727235	14	0.379175983816054
Diabetic nephropathy || id:ebi-a-GCST90018612	g_Salmonella || id:cngb-gut500-336	13.1488351434594	12	0.358316206098023
Diabetic nephropathy || id:ebi-a-GCST90018612	s_Tannerella_forsythia || id:cngb-gut500-337	4.64062730585118	11	0.947315070125054
Diabetic nephropathy || id:ebi-a-GCST90018612	s_Prevotella_bivia || id:cngb-gut500-338	9.57010708682336	11	0.569419418997481
Diabetic nephropathy || id:ebi-a-GCST90018612	f_Prevotellaceae || id:cngb-gut500-339	24.9098640571042	13	0.0237211973526259
Diabetic nephropathy || id:ebi-a-GCST90018612	s_Mobiluncus_curtisii || id:cngb-gut500-34	24.642803281651	24	0.42537388935026
Diabetic nephropathy || id:ebi-a-GCST90018612	s_Bacteroides_plebeius || id:cngb-gut500-340	9.33339	13	0.747324059036269
Diabetic nephropathy || id:ebi-a-GCST90018612	s_Citrobacter_rodentium || id:cngb-gut500-341	4.02531684267586	8	0.854832087819214
Diabetic nephropathy || id:ebi-a-GCST90018612	s_Enterobacter_asburiae || id:cngb-gut500-342	14.1350352894984	14	0.439700025936421
Diabetic nephropathy || id:ebi-a-GCST90018612	g_Rahnella || id:cngb-gut500-343	7.8348816205676	9	0.55086816052276
Diabetic nephropathy || id:ebi-a-GCST90018612	MF0098:hydrogen_metabolism || id:cngb-gut500-344	13.275722198182	9	0.150521845284254
Diabetic nephropathy || id:ebi-a-GCST90018612	s_Lactobacillus_amylovorus || id:cngb-gut500-345	21.6523569173525	16	0.15477532585562
Diabetic nephropathy || id:ebi-a-GCST90018612	g_Finegoldia || id:cngb-gut500-346	14.9348765240341	16	0.529413370173963
Diabetic nephropathy || id:ebi-a-GCST90018612	g_Acetivibrio || id:cngb-gut500-347	2.44046665752551	6	0.875069992242645
Diabetic nephropathy || id:ebi-a-GCST90018612	s_Oscillibacter_valericigenes || id:cngb-gut500-348	4.97695959388124	13	0.975696828323436
Diabetic nephropathy || id:ebi-a-GCST90018612	p_Chloroflexi || id:cngb-gut500-349	13.7980379792944	11	0.24437102701624
Diabetic nephropathy || id:ebi-a-GCST90018612	o_Campylobacterales || id:cngb-gut500-35	36.2763904679496	42	0.719608695894968
Diabetic nephropathy || id:ebi-a-GCST90018612	s_Ruminococcus_flavefaciens || id:cngb-gut500-350	6.02870465298177	13	0.945102021734258
Diabetic nephropathy || id:ebi-a-GCST90018612	g_Thermoanaerobacterium || id:cngb-gut500-351	9.4617283621803	11	0.579352515639676
Diabetic nephropathy || id:ebi-a-GCST90018612	s_Fusobacterium_gonidiaformans || id:cngb-gut500-352	6.12484301598086	9	0.727361370179765
Diabetic nephropathy || id:ebi-a-GCST90018612	s_unclassified_Peptoniphilus_sp._oral_taxon_386 || id:cngb-gut500-353	7.44041	11	0.762379414208234
Diabetic nephropathy || id:ebi-a-GCST90018612	s_Blautia_hydrogenotrophica || id:cngb-gut500-354	10.5240250122855	11	0.48395536287185
Diabetic nephropathy || id:ebi-a-GCST90018612	s_Prevotella_pallens || id:cngb-gut500-355	3.86989052174917	9	0.91976528396054
Diabetic nephropathy || id:ebi-a-GCST90018612	s_Fusobacterium_varium || id:cngb-gut500-356	13.9968491884102	13	0.374065910856388
Diabetic nephropathy || id:ebi-a-GCST90018612	s_Lactobacillus_delbrueckii || id:cngb-gut500-357	6.8350148735813	9	0.654291989924424
Diabetic nephropathy || id:ebi-a-GCST90018612	o_Caulobacterales || id:cngb-gut500-358	2.03945629659454	8	0.979778306409557
Diabetic nephropathy || id:ebi-a-GCST90018612	s_Bifidobacterium_adolescentis || id:cngb-gut500-359	5.56709124843319	5	0.350645155002722
Diabetic nephropathy || id:ebi-a-GCST90018612	MF0090:ethanol_production_I || id:cngb-gut500-36	38.1218550068318	32	0.2108562614663
Diabetic nephropathy || id:ebi-a-GCST90018612	s_Peptoniphilus_duerdenii || id:cngb-gut500-360	5.73485551071084	7	0.5710273950309
Diabetic nephropathy || id:ebi-a-GCST90018612	s_Collinsella_stercoris || id:cngb-gut500-361	10.4942733040089	11	0.486549607058676
Diabetic nephropathy || id:ebi-a-GCST90018612	g_Klebsiella || id:cngb-gut500-362	11.6358711098287	7	0.113187390657057
Diabetic nephropathy || id:ebi-a-GCST90018612	s_Clostridiales_genomosp._BVAB3 || id:cngb-gut500-363	10.8465527900167	12	0.542112974707953
Diabetic nephropathy || id:ebi-a-GCST90018612	o_Chromatiales || id:cngb-gut500-364	6.07056206923645	10	0.8093004760351
Diabetic nephropathy || id:ebi-a-GCST90018612	f_Peptococcaceae || id:cngb-gut500-365	6.68366736603032	10	0.754932984359187
Diabetic nephropathy || id:ebi-a-GCST90018612	s_Mobiluncus_mulieris || id:cngb-gut500-366	11.070216220057	9	0.270926674125143
Diabetic nephropathy || id:ebi-a-GCST90018612	s_Bacteroides_stercoris || id:cngb-gut500-367	7.01361287067576	10	0.724159192933831
Diabetic nephropathy || id:ebi-a-GCST90018612	g_Cellulosilyticum || id:cngb-gut500-368	12.5943917289742	10	0.247241888913715
Diabetic nephropathy || id:ebi-a-GCST90018612	g_Slackia || id:cngb-gut500-369	15.4431909222321	13	0.280507745042173
Diabetic nephropathy || id:ebi-a-GCST90018612	s_Coprococcus_eutactus || id:cngb-gut500-37	18.7737049538682	21	0.59965408278793
Diabetic nephropathy || id:ebi-a-GCST90018612	s_Slackia_exigua || id:cngb-gut500-370	11.2166242425236	13	0.592675840785872
Diabetic nephropathy || id:ebi-a-GCST90018612	p_Tenericutes || id:cngb-gut500-371	7.46146237333314	10	0.6812790885847
Diabetic nephropathy || id:ebi-a-GCST90018612	s_Leuconostoc_mesenteroides || id:cngb-gut500-372	10.9355524100028	10	0.362561087758418
Diabetic nephropathy || id:ebi-a-GCST90018612	s_Lactobacillus_casei || id:cngb-gut500-373	15.4284993068646	12	0.218835067484226
Diabetic nephropathy || id:ebi-a-GCST90018612	g_Thermoanaerobacter || id:cngb-gut500-374	21.412059749802	12	0.0446624368599119
Diabetic nephropathy || id:ebi-a-GCST90018612	s_Filifactor_alocis || id:cngb-gut500-375	6.15571317992947	8	0.629794554960858
Diabetic nephropathy || id:ebi-a-GCST90018612	s_Acinetobacter_baumannii || id:cngb-gut500-376	7.10578149431284	8	0.525263908285699
Diabetic nephropathy || id:ebi-a-GCST90018612	g_Kingella || id:cngb-gut500-377	10.9732105159288	8	0.203221753759921
Diabetic nephropathy || id:ebi-a-GCST90018612	s_Lactobacillus_crispatus || id:cngb-gut500-378	6.39499993192407	11	0.845752543668913
Diabetic nephropathy || id:ebi-a-GCST90018612	s_Lactobacillus_gasseri || id:cngb-gut500-379	7.56164214875136	6	0.272008486899097
Diabetic nephropathy || id:ebi-a-GCST90018612	s_Megasphaera_micronuciformis || id:cngb-gut500-38	27.5932961406344	33	0.733174013682858
Diabetic nephropathy || id:ebi-a-GCST90018612	g_Methylobacillus || id:cngb-gut500-380	8.25172351397391	7	0.310921517996553
Diabetic nephropathy || id:ebi-a-GCST90018612	s_Shewanella_putrefaciens || id:cngb-gut500-381	5.53985406695826	9	0.784940786850642
Diabetic nephropathy || id:ebi-a-GCST90018612	s_Aggregatibacter_aphrophilus || id:cngb-gut500-382	7.27136332795407	8	0.507657720444741
Diabetic nephropathy || id:ebi-a-GCST90018612	s_Enterobacter_cancerogenus || id:cngb-gut500-383	17.3219068358951	9	0.043907203326146
Diabetic nephropathy || id:ebi-a-GCST90018612	s_Fusobacterium_nucleatum || id:cngb-gut500-384	3.05347089683963	5	0.691742324304792
Diabetic nephropathy || id:ebi-a-GCST90018612	s_Vibrio_cholerae || id:cngb-gut500-385	6.25903301003628	8	0.618241227803385
Diabetic nephropathy || id:ebi-a-GCST90018612	s_unclassified_Oribacterium_sp._oral_taxon_108 || id:cngb-gut500-386	10.0242073857741	7	0.18720580245371
Diabetic nephropathy || id:ebi-a-GCST90018612	s_Porphyromonas_uenonis || id:cngb-gut500-387	8.94054195442741	10	0.537755536295043
Diabetic nephropathy || id:ebi-a-GCST90018612	s_Neisseria_subflava || id:cngb-gut500-388	6.29922652477126	10	0.789528263163421
Diabetic nephropathy || id:ebi-a-GCST90018612	s_Streptococcus_peroris || id:cngb-gut500-389	13.1111287500116	10	0.217524704311477
Diabetic nephropathy || id:ebi-a-GCST90018612	MF0091:ethanol_production_II || id:cngb-gut500-39	42.0960678736474	32	0.109190117051761
Diabetic nephropathy || id:ebi-a-GCST90018612	s_unclassified_Eggerthella_sp._YY7918 || id:cngb-gut500-390	9.18804868052168	9	0.420099987396891
Diabetic nephropathy || id:ebi-a-GCST90018612	s_Achromobacter_piechaudii || id:cngb-gut500-391	2.64440938535084	7	0.915836184284358
Diabetic nephropathy || id:ebi-a-GCST90018612	s_Prevotella_copri || id:cngb-gut500-392	6.85591485490732	8	0.552255327425952
Diabetic nephropathy || id:ebi-a-GCST90018612	g_Ethanoligenens || id:cngb-gut500-393	9.21826233251783	10	0.511522677832617
Diabetic nephropathy || id:ebi-a-GCST90018612	s_Neisseria_mucosa || id:cngb-gut500-394	5.65156716954304	12	0.932618235132359
Diabetic nephropathy || id:ebi-a-GCST90018612	s_Desulfovibrio_alaskensis || id:cngb-gut500-395	15.1291326128265	8	0.0566826611141793
Diabetic nephropathy || id:ebi-a-GCST90018612	s_Streptococcus_cristatus || id:cngb-gut500-396	11.0910730234167	4	0.0255593228357708
Diabetic nephropathy || id:ebi-a-GCST90018612	s_Acidaminococcus_intestini || id:cngb-gut500-397	7.03696265943602	8	0.532649980751883
Diabetic nephropathy || id:ebi-a-GCST90018612	g_Alkaliphilus || id:cngb-gut500-398	8.39688422015638	11	0.677371944279597
Diabetic nephropathy || id:ebi-a-GCST90018612	f_Aeromonadaceae || id:cngb-gut500-399	12.1996318957561	10	0.27191808118321
Diabetic nephropathy || id:ebi-a-GCST90018612	MF0034:alanine_degradation_II || id:cngb-gut500-4	175.818308134142	161	0.200840735043578
Diabetic nephropathy || id:ebi-a-GCST90018612	f_Bacillaceae || id:cngb-gut500-40	32.3924955696042	36	0.640912758353006
Diabetic nephropathy || id:ebi-a-GCST90018612	g_Leuconostoc || id:cngb-gut500-400	11.5665990965114	8	0.171613719230138
Diabetic nephropathy || id:ebi-a-GCST90018612	f_Thermoanaerobacteraceae || id:cngb-gut500-401	4.57935197210008	5	0.469337124334412
Diabetic nephropathy || id:ebi-a-GCST90018612	g_Pectobacterium || id:cngb-gut500-402	3.42133093762256	7	0.84348643336365
Diabetic nephropathy || id:ebi-a-GCST90018612	s_Fusobacterium_periodonticum || id:cngb-gut500-403	13.2062229915371	8	0.104948362007265
Diabetic nephropathy || id:ebi-a-GCST90018612	g_Pantoea || id:cngb-gut500-404	4.99324182959083	5	0.416705521666284
Diabetic nephropathy || id:ebi-a-GCST90018612	f_Brachyspiraceae || id:cngb-gut500-405	10.6085408049636	9	0.303498171105957
Diabetic nephropathy || id:ebi-a-GCST90018612	s_Lactobacillus_reuteri || id:cngb-gut500-406	5.60946307486487	6	0.468326564225453
Diabetic nephropathy || id:ebi-a-GCST90018612	s_Lactobacillus_vaginalis || id:cngb-gut500-407	9.65599072841498	9	0.37904551759411
Diabetic nephropathy || id:ebi-a-GCST90018612	s_Corynebacterium_glucuronolyticum || id:cngb-gut500-408	5.47007068645286	9	0.791558639144682
Diabetic nephropathy || id:ebi-a-GCST90018612	s_Clostridium_hylemonae || id:cngb-gut500-409	5.63914761021856	6	0.464800867189729
Diabetic nephropathy || id:ebi-a-GCST90018612	s_Acidaminococcus_fermentans || id:cngb-gut500-41	27.3020815765591	29	0.555410810263997
Diabetic nephropathy || id:ebi-a-GCST90018612	s_Pseudomonas_stutzeri || id:cngb-gut500-410	23.4451294457018	6	0.000660311716618458
Diabetic nephropathy || id:ebi-a-GCST90018612	p_Euryarchaeota || id:cngb-gut500-411	4.8087598864551	6	0.568564827785148
Diabetic nephropathy || id:ebi-a-GCST90018612	s_Prevotella_bryantii || id:cngb-gut500-412	2.54028166258261	7	0.924033393892619
Diabetic nephropathy || id:ebi-a-GCST90018612	f_Succinivibrionaceae || id:cngb-gut500-413	7.89654419448841	8	0.443640804510514
Diabetic nephropathy || id:ebi-a-GCST90018612	g_Acidovorax || id:cngb-gut500-414	9.11926160738034	6	0.166981144507231
Diabetic nephropathy || id:ebi-a-GCST90018612	s_Neisseria_flavescens || id:cngb-gut500-415	2.52495683930475	7	0.925206094392754
Diabetic nephropathy || id:ebi-a-GCST90018612	f_Paenibacillaceae || id:cngb-gut500-416	5.62784902772042	8	0.688837951636507
Diabetic nephropathy || id:ebi-a-GCST90018612	g_Ornithinibacillus || id:cngb-gut500-417	5.53703852691897	6	0.47699144775092
Diabetic nephropathy || id:ebi-a-GCST90018612	s_Bifidobacterium_dentium || id:cngb-gut500-418	5.2229941295397	5	0.389276389251596
Diabetic nephropathy || id:ebi-a-GCST90018612	s_Lactobacillus_fermentum || id:cngb-gut500-419	5.57217121535831	8	0.695031582582138
Diabetic nephropathy || id:ebi-a-GCST90018612	MF0022:galacturonate_degradation_I || id:cngb-gut500-42	66.4138126434446	69	0.565919506806123
Diabetic nephropathy || id:ebi-a-GCST90018612	s_Neisseria_gonorrhoeae || id:cngb-gut500-420	9.8305430726603	5	0.0801816145161314
Diabetic nephropathy || id:ebi-a-GCST90018612	s_Prevotella_marshii || id:cngb-gut500-421	10.2173054723645	8	0.250104039857959
Diabetic nephropathy || id:ebi-a-GCST90018612	g_Eremococcus || id:cngb-gut500-422	5.71462424744351	8	0.679162932955519
Diabetic nephropathy || id:ebi-a-GCST90018612	o_Aeromonadales || id:cngb-gut500-423	11.1356688161303	9	0.266524085828531
Diabetic nephropathy || id:ebi-a-GCST90018612	s_Brucella_melitensis || id:cngb-gut500-424	5.59101916657608	6	0.470524774577424
Diabetic nephropathy || id:ebi-a-GCST90018612	s_Streptococcus_constellatus || id:cngb-gut500-425	6.50348095554701	7	0.482336598311522
Diabetic nephropathy || id:ebi-a-GCST90018612	f_Pseudomonadaceae || id:cngb-gut500-426	4.13469114259037	8	0.844771179754377
Diabetic nephropathy || id:ebi-a-GCST90018612	g_Selenomonas || id:cngb-gut500-427	13.7622317807453	5	0.0171924213026777
Diabetic nephropathy || id:ebi-a-GCST90018612	g_Dysgonomonas || id:cngb-gut500-428	4.10496512619783	7	0.767611243722096
Diabetic nephropathy || id:ebi-a-GCST90018612	s_Escherichia_albertii || id:cngb-gut500-429	9.19360790574388	8	0.326227744360852
Diabetic nephropathy || id:ebi-a-GCST90018612	g_Mobiluncus || id:cngb-gut500-43	45.4828891716341	30	0.0347861030120917
Diabetic nephropathy || id:ebi-a-GCST90018612	f_Alcaligenaceae || id:cngb-gut500-430	3.23359903535404	5	0.664021953426797
Diabetic nephropathy || id:ebi-a-GCST90018612	s_Porphyromonas_gingivalis || id:cngb-gut500-431	0.654074966887816	4	0.956869288269835
Diabetic nephropathy || id:ebi-a-GCST90018612	s_Bifidobacterium_angulatum || id:cngb-gut500-432	3.44250231163221	7	0.841277527805902
Diabetic nephropathy || id:ebi-a-GCST90018612	g_Thermosinus || id:cngb-gut500-433	5.69516965055855	7	0.575758867282679
Diabetic nephropathy || id:ebi-a-GCST90018612	g_Paenibacillus || id:cngb-gut500-434	1.46442960264988	7	0.983515619300192
Diabetic nephropathy || id:ebi-a-GCST90018612	s_Prevotella_buccalis || id:cngb-gut500-435	8.6205102777888	18	0.967896486768824
Diabetic nephropathy || id:ebi-a-GCST90018612	s_[Clostridium]_hiranonis || id:cngb-gut500-436	7.21575755925576	6	0.301354287737342
Diabetic nephropathy || id:ebi-a-GCST90018612	g_Lawsonia || id:cngb-gut500-437	7.40562079541771	7	0.387901963589116
Diabetic nephropathy || id:ebi-a-GCST90018612	o_Thermoanaerobacterales || id:cngb-gut500-438	8.47836068284506	10	0.582216977272267
Diabetic nephropathy || id:ebi-a-GCST90018612	s_Peptoniphilus_harei || id:cngb-gut500-439	7.01576090007065	7	0.427240685684451
Diabetic nephropathy || id:ebi-a-GCST90018612	MF0102:sulfate_reduction_(dissimilatory) || id:cngb-gut500-44	32.105883890142	42	0.865187977349888
Diabetic nephropathy || id:ebi-a-GCST90018612	s_Prevotella_multiformis || id:cngb-gut500-440	5.55298686198717	7	0.592800584591013
Diabetic nephropathy || id:ebi-a-GCST90018612	o_Alteromonadales || id:cngb-gut500-441	0.257205799198883	2	0.879323075770699
Diabetic nephropathy || id:ebi-a-GCST90018612	g_Achromobacter || id:cngb-gut500-442	6.26049638014384	7	0.509683195175552
Diabetic nephropathy || id:ebi-a-GCST90018612	s_Prevotella_veroralis || id:cngb-gut500-443	7.74166144588667	3	0.0516636867209834
Diabetic nephropathy || id:ebi-a-GCST90018612	g_Sodalis || id:cngb-gut500-444	2.90811342001174	6	0.820288101459712
Diabetic nephropathy || id:ebi-a-GCST90018612	s_Succinatimonas_hippei || id:cngb-gut500-445	6.78033358659428	7	0.45210436617946
Diabetic nephropathy || id:ebi-a-GCST90018612	p_Fibrobacteres || id:cngb-gut500-446	3.51237595912728	9	0.940486958611532
Diabetic nephropathy || id:ebi-a-GCST90018612	s_Eubacterium_cellulosolvens || id:cngb-gut500-447	18.0952275159636	6	0.00599857169448893
Diabetic nephropathy || id:ebi-a-GCST90018612	s_Turicibacter_sanguinis || id:cngb-gut500-448	2.92778065394419	5	0.711119005789481
Diabetic nephropathy || id:ebi-a-GCST90018612	s_Porphyromonas_endodontalis || id:cngb-gut500-449	12.1834587530449	7	0.0946848599417719
Diabetic nephropathy || id:ebi-a-GCST90018612	MF0046:glutamine_degradation_I || id:cngb-gut500-45	22.7611933618274	30	0.824948406308359
Diabetic nephropathy || id:ebi-a-GCST90018612	g_Thauera || id:cngb-gut500-450	5.81648002485631	7	0.561334218719498
Diabetic nephropathy || id:ebi-a-GCST90018612	s_unclassified_Streptococcus_sp._M143 || id:cngb-gut500-451	1.29996816411723	4	0.861380933063676
Diabetic nephropathy || id:ebi-a-GCST90018612	s_unclassified_Streptococcus_oralis || id:cngb-gut500-452	8.60035061499173	7	0.282636199236414
Diabetic nephropathy || id:ebi-a-GCST90018612	s_unclassified_Desulfovibrio_sp._3_1_syn3 || id:cngb-gut500-453	8.04117884037674	7	0.328976809692491
Diabetic nephropathy || id:ebi-a-GCST90018612	s_Serratia_odorifera || id:cngb-gut500-454	6.51149435994461	7	0.481447220672501
Diabetic nephropathy || id:ebi-a-GCST90018612	g_Olsenella || id:cngb-gut500-455	7.75616415421311	6	0.25651718421838
Diabetic nephropathy || id:ebi-a-GCST90018612	s_Prevotella_melaninogenica || id:cngb-gut500-456	22.6967678282398	6	0.000904666685911356
Diabetic nephropathy || id:ebi-a-GCST90018612	g_Serratia || id:cngb-gut500-457	1.95130227368328	4	0.744715432564151
Diabetic nephropathy || id:ebi-a-GCST90018612	g_Epulopiscium || id:cngb-gut500-458	1.88041351682222	6	0.93036169185955
Diabetic nephropathy || id:ebi-a-GCST90018612	s_Comamonas_testosteroni || id:cngb-gut500-459	3.25901621403576	5	0.660121884614779
Diabetic nephropathy || id:ebi-a-GCST90018612	s_Peptoniphilus_lacrimalis || id:cngb-gut500-46	24.9876317976847	30	0.725632734103726
Diabetic nephropathy || id:ebi-a-GCST90018612	MF0063:glyoxylate_bypass || id:cngb-gut500-460	215.713007599835	215	0.473492201013859
Diabetic nephropathy || id:ebi-a-GCST90018612	s_Acinetobacter_haemolyticus || id:cngb-gut500-461	4.11924126291506	4	0.390108762775327
Diabetic nephropathy || id:ebi-a-GCST90018612	f_Moraxellaceae || id:cngb-gut500-462	4.15115235607738	6	0.656229722124996
Diabetic nephropathy || id:ebi-a-GCST90018612	g_Filifactor || id:cngb-gut500-463	2.28789817039743	3	0.514843259962689
Diabetic nephropathy || id:ebi-a-GCST90018612	s_Neisseria_meningitidis || id:cngb-gut500-465	0.645667548739634	3	0.885902769952361
Diabetic nephropathy || id:ebi-a-GCST90018612	s_Abiotrophia_defectiva || id:cngb-gut500-466	6.01110727621301	7	0.538453008782819
Diabetic nephropathy || id:ebi-a-GCST90018612	s_Prevotella_salivae || id:cngb-gut500-467	0.283328014538144	3	0.963132915680035
Diabetic nephropathy || id:ebi-a-GCST90018612	s_Vibrio_furnissii || id:cngb-gut500-468	0.0358426282356824	2	0.982238317606143
Diabetic nephropathy || id:ebi-a-GCST90018612	s_Lawsonia_intracellularis || id:cngb-gut500-469	7.91087702828919	5	0.16121625054451
Diabetic nephropathy || id:ebi-a-GCST90018612	s_Streptococcus_mitis || id:cngb-gut500-47	21.7622190404303	28	0.792178892973126
Diabetic nephropathy || id:ebi-a-GCST90018612	g_Shewanella || id:cngb-gut500-470	1.6666874084813	4	0.796759626277632
Diabetic nephropathy || id:ebi-a-GCST90018612	g_Helicobacter || id:cngb-gut500-471	1.49149886936447	4	0.828146261590717
Diabetic nephropathy || id:ebi-a-GCST90018612	s_Prevotella_dentalis || id:cngb-gut500-472	10.9608658792505	4	0.0270073664199075
Diabetic nephropathy || id:ebi-a-GCST90018612	s_Megasphaera_genomosp._type_1 || id:cngb-gut500-473	1.75842076643524	6	0.940522569198107
Diabetic nephropathy || id:ebi-a-GCST90018612	s_Streptococcus_pseudopneumoniae || id:cngb-gut500-474	2.28230688472687	5	0.808861976769244
Diabetic nephropathy || id:ebi-a-GCST90018612	s_Clostridium_butyricum || id:cngb-gut500-475	2.92930677568236	6	0.817665875026063
Diabetic nephropathy || id:ebi-a-GCST90018612	s_Clostridium_phytofermentans || id:cngb-gut500-476	8.81190979224587	3	0.0318990514097741
Diabetic nephropathy || id:ebi-a-GCST90018612	g_Gardnerella || id:cngb-gut500-477	1.69143320348636	3	0.638840067335593
Diabetic nephropathy || id:ebi-a-GCST90018612	o_Rhizobiales || id:cngb-gut500-478	0.946782671772193	2	0.622886265727123
Diabetic nephropathy || id:ebi-a-GCST90018612	s_Pantoea_ananatis || id:cngb-gut500-479	5.42814652578319	2	0.0662663360323555
Diabetic nephropathy || id:ebi-a-GCST90018612	g_Peptoniphilus || id:cngb-gut500-48	59.8954615411397	68	0.747571856584838
Diabetic nephropathy || id:ebi-a-GCST90018612	s_Gemella_haemolysans || id:cngb-gut500-480	0.516148887162337	4	0.971909961595118
Diabetic nephropathy || id:ebi-a-GCST90018612	f_Rhodocyclaceae || id:cngb-gut500-481	13.1738235872159	5	0.0218031792346611
Diabetic nephropathy || id:ebi-a-GCST90018612	s_unclassified_Prevotella_sp._oral_taxon_472 || id:cngb-gut500-482	2.47093096792942	3	0.480567421975703
Diabetic nephropathy || id:ebi-a-GCST90018612	g_Edwardsiella || id:cngb-gut500-483	1.51687881435714	3	0.678380223799211
Diabetic nephropathy || id:ebi-a-GCST90018612	f_Comamonadaceae || id:cngb-gut500-484	4.17298015551096	7	0.759651899530669
Diabetic nephropathy || id:ebi-a-GCST90018612	s_Clostridium_kluyveri || id:cngb-gut500-485	0.698167536851904	3	0.873634878095916
Diabetic nephropathy || id:ebi-a-GCST90018612	s_Prevotella_amnii || id:cngb-gut500-486	0.905044280099562	3	0.824210340583863
Diabetic nephropathy || id:ebi-a-GCST90018612	s_unclassified_Oribacterium_sp._oral_taxon_078 || id:cngb-gut500-487	21.9486209376356	5	0.000535505134655941
Diabetic nephropathy || id:ebi-a-GCST90018612	g_Erwinia || id:cngb-gut500-488	2.07905597197921	5	0.838101564719816
Diabetic nephropathy || id:ebi-a-GCST90018612	s_Campylobacter_concisus || id:cngb-gut500-489	12.4334514921191	8	0.132886765336431
Diabetic nephropathy || id:ebi-a-GCST90018612	MF0075:acetate_to_acetyl-CoA || id:cngb-gut500-49	63.2733482609789	51	0.116171235191697
Diabetic nephropathy || id:ebi-a-GCST90018612	s_Burkholderia_multivorans || id:cngb-gut500-490	0.618993541338868	1	0.431421538300788
Diabetic nephropathy || id:ebi-a-GCST90018612	g_Cronobacter || id:cngb-gut500-492	1.3873592085793	1	0.238851572750654
Diabetic nephropathy || id:ebi-a-GCST90018612	g_Dickeya || id:cngb-gut500-493	0.3063625563657	2	0.857974175713757
Diabetic nephropathy || id:ebi-a-GCST90018612	s_Staphylococcus_aureus || id:cngb-gut500-494	0.995427687723741	1	0.318419408699799
Diabetic nephropathy || id:ebi-a-GCST90018612	g_Actinobacillus || id:cngb-gut500-495	16.5234173633558	4	0.0023915343605087
Diabetic nephropathy || id:ebi-a-GCST90018612	g_Histophilus || id:cngb-gut500-496	5.45122258131568	5	0.363324152103613
Diabetic nephropathy || id:ebi-a-GCST90018612	g_Pseudoramibacter || id:cngb-gut500-497	7.70463168250947	3	0.0525272669002556
Diabetic nephropathy || id:ebi-a-GCST90018612	s_Fusobacterium_ulcerans || id:cngb-gut500-498	2.09029259655985	5	0.836515576166945
Diabetic nephropathy || id:ebi-a-GCST90018612	g_Yersinia || id:cngb-gut500-499	2.71730859225067	5	0.743469918862695
Diabetic nephropathy || id:ebi-a-GCST90018612	g_Oscillibacter || id:cngb-gut500-5	36.0626653195039	52	0.954646099234088
Diabetic nephropathy || id:ebi-a-GCST90018612	MF0056:histidine_degradation || id:cngb-gut500-50	30.0907818347085	35	0.703996846902764
Diabetic nephropathy || id:ebi-a-GCST90018612	s_Prevotella_nigrescens || id:cngb-gut500-500	0.760319439620149	3	0.858932613813567
Diabetic nephropathy || id:ebi-a-GCST90018612	s_Megasphaera_elsdenii || id:cngb-gut500-51	13.1350899666824	22	0.92932508516143
Diabetic nephropathy || id:ebi-a-GCST90018612	s_unclassified_Coprobacillus_sp._29_1 || id:cngb-gut500-52	36.2769083365619	39	0.594753629739122
Diabetic nephropathy || id:ebi-a-GCST90018612	g_Anaerococcus || id:cngb-gut500-53	42.9734405274636	50	0.748896645938476
Diabetic nephropathy || id:ebi-a-GCST90018612	s_Treponema_vincentii || id:cngb-gut500-54	26.7079776701118	39	0.932532091256598
Diabetic nephropathy || id:ebi-a-GCST90018612	g_Treponema || id:cngb-gut500-55	33.5166057309478	38	0.676768460752019
Diabetic nephropathy || id:ebi-a-GCST90018612	MF0037:leucine_degradation || id:cngb-gut500-56	39.7585634196363	36	0.306280015253366
Diabetic nephropathy || id:ebi-a-GCST90018612	MF0020:ribose_degradation || id:cngb-gut500-57	36.2815143796585	26	0.0866120695871406
Diabetic nephropathy || id:ebi-a-GCST90018612	s_Bacteroides_coprophilus || id:cngb-gut500-58	39.8469010776543	29	0.0864713792350758
Diabetic nephropathy || id:ebi-a-GCST90018612	f_Streptococcaceae || id:cngb-gut500-59	21.6020727598401	26	0.710259318945419
Diabetic nephropathy || id:ebi-a-GCST90018612	s_Eubacterium_siraeum || id:cngb-gut500-6	64.084407448084	51	0.103182579876628
Diabetic nephropathy || id:ebi-a-GCST90018612	f_Staphylococcaceae || id:cngb-gut500-60	32.5539107237771	25	0.142602029272377
Diabetic nephropathy || id:ebi-a-GCST90018612	s_unclassified_Lachnospiraceae_bacterium_3_1_57FAA_CT1 || id:cngb-gut500-61	51.8246272109503	38	0.0667200544107289
Diabetic nephropathy || id:ebi-a-GCST90018612	g_Acidaminococcus || id:cngb-gut500-62	24.658741426142	23	0.368117335318615
Diabetic nephropathy || id:ebi-a-GCST90018612	MF0004:pectine_degradation_II || id:cngb-gut500-63	73.8020581955662	62	0.144975565603416
Diabetic nephropathy || id:ebi-a-GCST90018612	s_Mitsuokella_multacida || id:cngb-gut500-64	25.2651421336221	34	0.860763964119302
Diabetic nephropathy || id:ebi-a-GCST90018612	s_Dorea_formicigenerans || id:cngb-gut500-65	19.5964402363712	30	0.926627271311288
Diabetic nephropathy || id:ebi-a-GCST90018612	g_Phascolarctobacterium || id:cngb-gut500-66	15.2894302961243	26	0.95180868405685
Diabetic nephropathy || id:ebi-a-GCST90018612	MF0041:valine_degradation_I || id:cngb-gut500-67	17.165825395067	21	0.70100632373545
Diabetic nephropathy || id:ebi-a-GCST90018612	s_Streptococcus_infantis || id:cngb-gut500-68	12.3985086593298	20	0.901677107513689
Diabetic nephropathy || id:ebi-a-GCST90018612	MF0050:threonine_degradation_II || id:cngb-gut500-69	45.9560656483116	55	0.802382578678928
Diabetic nephropathy || id:ebi-a-GCST90018612	MF0019:rhamnose_degradation || id:cngb-gut500-7	73.1020461323993	76	0.57292658128923
Diabetic nephropathy || id:ebi-a-GCST90018612	f_Burkholderiaceae || id:cngb-gut500-70	24.1962480042587	30	0.763073793651135
Diabetic nephropathy || id:ebi-a-GCST90018612	g_Vibrio || id:cngb-gut500-71	20.5707194132757	21	0.485413095433832
Diabetic nephropathy || id:ebi-a-GCST90018612	MF0036:isoleucine_degradation || id:cngb-gut500-72	20.0583161509073	27	0.828299958576949
Diabetic nephropathy || id:ebi-a-GCST90018612	o_Clostridiales || id:cngb-gut500-73	29.6484204659355	21	0.0992839574753447
Diabetic nephropathy || id:ebi-a-GCST90018612	MF0038:methionine_degradation_I || id:cngb-gut500-74	67.0104252012995	41	0.00633617814444229
Diabetic nephropathy || id:ebi-a-GCST90018612	s_[Bacteroides]_pectinophilus || id:cngb-gut500-75	37.5088660301092	34	0.311365336333508
Diabetic nephropathy || id:ebi-a-GCST90018612	f_Sutterellaceae || id:cngb-gut500-76	26.6428557654761	23	0.271467435530537
Diabetic nephropathy || id:ebi-a-GCST90018612	g_Actinomyces || id:cngb-gut500-77	20.3687169563798	23	0.619579202189877
Diabetic nephropathy || id:ebi-a-GCST90018612	s_[Clostridium]_bartlettii || id:cngb-gut500-78	13.2090984360997	23	0.947309255596885
Diabetic nephropathy || id:ebi-a-GCST90018612	s_unclassified_Clostridium_sp._HGF2 || id:cngb-gut500-79	47.2391040544095	42	0.267117883712969
Diabetic nephropathy || id:ebi-a-GCST90018612	g_Faecalibacterium || id:cngb-gut500-8	57.1364208725345	57	0.470009760426065
Diabetic nephropathy || id:ebi-a-GCST90018612	o_Spirochaetales || id:cngb-gut500-80	27.8435171442407	36	0.832730912047868
Diabetic nephropathy || id:ebi-a-GCST90018612	s_unclassified_Clostridiales_bacterium_1_7_47FAA || id:cngb-gut500-81	23.918516863411	20	0.245969649849234
Diabetic nephropathy || id:ebi-a-GCST90018612	f_Peptostreptococcaceae || id:cngb-gut500-82	23.2404673869714	31	0.840272322679265
Diabetic nephropathy || id:ebi-a-GCST90018612	MF0103:mucin_degradation || id:cngb-gut500-83	84.3920450394798	77	0.264037949957844
Diabetic nephropathy || id:ebi-a-GCST90018612	s_Campylobacter_jejuni || id:cngb-gut500-84	23.2201809764198	28	0.721943752463457
Diabetic nephropathy || id:ebi-a-GCST90018612	s_unclassified_Lachnospiraceae_bacterium_9_1_43BFAA || id:cngb-gut500-85	44.3367343730212	33	0.089853218706945
Diabetic nephropathy || id:ebi-a-GCST90018612	s_Bifidobacterium_breve || id:cngb-gut500-86	28.3483083190961	29	0.499353276127737
Diabetic nephropathy || id:ebi-a-GCST90018612	s_Streptococcus_mutans || id:cngb-gut500-87	15.1220735927178	15	0.442660287892746
Diabetic nephropathy || id:ebi-a-GCST90018612	s_Eubacterium_cylindroides || id:cngb-gut500-88	15.3046477575079	22	0.848835602648674
Diabetic nephropathy || id:ebi-a-GCST90018612	MF0017:galactose_degradation || id:cngb-gut500-89	28.3878947036652	29	0.497252902207332
Diabetic nephropathy || id:ebi-a-GCST90018612	s_Faecalibacterium_prausnitzii || id:cngb-gut500-9	55.7498937561356	55	0.446414889968143
Diabetic nephropathy || id:ebi-a-GCST90018612	s_Bifidobacterium_animalis || id:cngb-gut500-90	33.0675149935501	25	0.129388768514599
Diabetic nephropathy || id:ebi-a-GCST90018612	MF0040:proline_degradation || id:cngb-gut500-91	25.2873261139964	24	0.390284064242026
Diabetic nephropathy || id:ebi-a-GCST90018612	g_Coprobacillus || id:cngb-gut500-92	27.5142539759907	26	0.382766236563179
Diabetic nephropathy || id:ebi-a-GCST90018612	o_Erysipelotrichales || id:cngb-gut500-93	36.1221892773757	26	0.0894447875344764
Diabetic nephropathy || id:ebi-a-GCST90018612	MF0024:phenylalanine_degradation || id:cngb-gut500-94	26.1161908576314	22	0.246726819831649
Diabetic nephropathy || id:ebi-a-GCST90018612	s_Actinomyces_viscosus || id:cngb-gut500-95	26.7269263786431	21	0.18007573524435
Diabetic nephropathy || id:ebi-a-GCST90018612	g_Paraprevotella || id:cngb-gut500-96	20.6695619639446	23	0.60125910313093
Diabetic nephropathy || id:ebi-a-GCST90018612	s_Ruminococcus_lactaris || id:cngb-gut500-97	12.3547224904855	19	0.869908274240232
Diabetic nephropathy || id:ebi-a-GCST90018612	o_Pseudomonadales || id:cngb-gut500-98	35.647351436085	21	0.0239444589156938
Diabetic nephropathy || id:ebi-a-GCST90018612	s_Streptococcus_anginosus || id:cngb-gut500-99	21.0403646674013	24	0.636342840884929
metabolites
Diabetic nephropathy || id:ebi-a-GCST90018612	1-methyl-histidine || id:cngb-met112-1	52.5343252984074	43	0.151180444783466
Diabetic nephropathy || id:ebi-a-GCST90018612	citrulline || id:cngb-met112-10	19.9455124983037	28	0.866442581738066
Diabetic nephropathy || id:ebi-a-GCST90018612	selenium || id:cngb-met112-100	17.4561157410969	22	0.737704286287802
Diabetic nephropathy || id:ebi-a-GCST90018612	Strontium || id:cngb-met112-101	12.6821053131796	21	0.919349968142081
Diabetic nephropathy || id:ebi-a-GCST90018612	Urine-ph || id:cngb-met112-102	14.6489664084498	7	0.0407718415524754
Diabetic nephropathy || id:ebi-a-GCST90018612	25-hydroxyvitamin-D2 || id:cngb-met112-103	22.128472060464	25	0.62831490739742
Diabetic nephropathy || id:ebi-a-GCST90018612	25-hydroxyvitamin-D3 || id:cngb-met112-104	28.9127728093318	25	0.267578809203596
Diabetic nephropathy || id:ebi-a-GCST90018612	25-hydroxyvitamin-D || id:cngb-met112-105	12.3894426955907	23	0.964014266387026
Diabetic nephropathy || id:ebi-a-GCST90018612	5-methyltetrahydrofolic-acid || id:cngb-met112-106	34.5781939396851	33	0.392385790512207
Diabetic nephropathy || id:ebi-a-GCST90018612	VA || id:cngb-met112-107	22.6343079054448	20	0.307105407763893
Diabetic nephropathy || id:ebi-a-GCST90018612	VB1 || id:cngb-met112-108	21.842221297322	13	0.0578551771712494
Diabetic nephropathy || id:ebi-a-GCST90018612	VB2 || id:cngb-met112-109	22.9754172853495	22	0.40311884642356
Diabetic nephropathy || id:ebi-a-GCST90018612	Creatine || id:cngb-met112-11	51.0833934222306	54	0.587597870039413
Diabetic nephropathy || id:ebi-a-GCST90018612	VB5 || id:cngb-met112-110	8.42640129536435	18	0.971589594746458
Diabetic nephropathy || id:ebi-a-GCST90018612	VE || id:cngb-met112-111	22.7469302020367	26	0.647221567224857
Diabetic nephropathy || id:ebi-a-GCST90018612	VK || id:cngb-met112-112	15.3284055624914	16	0.500729837817321
Diabetic nephropathy || id:ebi-a-GCST90018612	Cystine || id:cngb-met112-12	72.1474291058641	84	0.818401520309805
Diabetic nephropathy || id:ebi-a-GCST90018612	Ethanol || id:cngb-met112-13	18.1863372959874	18	0.443442160474797
Diabetic nephropathy || id:ebi-a-GCST90018612	Glutamic_acid || id:cngb-met112-14	28.1362547787458	11	0.00308532068770936
Diabetic nephropathy || id:ebi-a-GCST90018612	Glutamine || id:cngb-met112-15	37.9417315512224	45	0.762880276187353
Diabetic nephropathy || id:ebi-a-GCST90018612	Glycine || id:cngb-met112-16	11.8741990055973	24	0.981288344154382
Diabetic nephropathy || id:ebi-a-GCST90018612	Histidine || id:cngb-met112-17	17.7625900419052	13	0.166743587159488
Diabetic nephropathy || id:ebi-a-GCST90018612	hydroxyproline || id:cngb-met112-18	21.9545524585506	17	0.186473161585147
Diabetic nephropathy || id:ebi-a-GCST90018612	Isoleucine || id:cngb-met112-19	17.8155026980616	21	0.660647954540577
Diabetic nephropathy || id:ebi-a-GCST90018612	3-methyl-histidine || id:cngb-met112-2	72.5619416083648	60	0.128152095907016
Diabetic nephropathy || id:ebi-a-GCST90018612	Leucine || id:cngb-met112-20	22.7108196579617	27	0.700446171460924
Diabetic nephropathy || id:ebi-a-GCST90018612	Lysine || id:cngb-met112-21	7.24470533998443	19	0.99278999547253
Diabetic nephropathy || id:ebi-a-GCST90018612	Methionine || id:cngb-met112-22	23.789691336596	20	0.251699639141711
Diabetic nephropathy || id:ebi-a-GCST90018612	ornithine || id:cngb-met112-23	10.6005145506357	10	0.389475999617916
Diabetic nephropathy || id:ebi-a-GCST90018612	Phenylalanine || id:cngb-met112-24	20.2727397570964	21	0.504049284851063
Diabetic nephropathy || id:ebi-a-GCST90018612	Phosphoethanolamine || id:cngb-met112-25	6.5355825487334	9	0.685346306831708
Diabetic nephropathy || id:ebi-a-GCST90018612	Proline || id:cngb-met112-26	21.9397301331495	19	0.287266069378026
Diabetic nephropathy || id:ebi-a-GCST90018612	Serine || id:cngb-met112-27	7.7659303719147	14	0.901160469311835
Diabetic nephropathy || id:ebi-a-GCST90018612	taurine || id:cngb-met112-28	15.982322688373	20	0.717720324289157
Diabetic nephropathy || id:ebi-a-GCST90018612	Threonine || id:cngb-met112-29	14.1880946552811	17	0.653745571905237
Diabetic nephropathy || id:ebi-a-GCST90018612	Alanine || id:cngb-met112-3	10.336422255992	14	0.737196793713931
Diabetic nephropathy || id:ebi-a-GCST90018612	Tryptophane || id:cngb-met112-30	20.6863167033113	25	0.709963545292024
Diabetic nephropathy || id:ebi-a-GCST90018612	Tyrosine || id:cngb-met112-31	16.0355349582118	21	0.767651211002942
Diabetic nephropathy || id:ebi-a-GCST90018612	Urinary_sulfur_ether || id:cngb-met112-32	10.186032032336	9	0.335635964013149
Diabetic nephropathy || id:ebi-a-GCST90018612	Valine || id:cngb-met112-33	12.4132408573392	19	0.867210174142501
Diabetic nephropathy || id:ebi-a-GCST90018612	BMI1 || id:cngb-met112-34	42.2112965540556	54	0.877765646719933
Diabetic nephropathy || id:ebi-a-GCST90018612	chestline || id:cngb-met112-35	10.3164614693609	26	0.997374119975905
Diabetic nephropathy || id:ebi-a-GCST90018612	DBP || id:cngb-met112-36	5.84927774430973	12	0.923488279034443
Diabetic nephropathy || id:ebi-a-GCST90018612	height1 || id:cngb-met112-37	18.7465192960041	18	0.407586309240896
Diabetic nephropathy || id:ebi-a-GCST90018612	HR || id:cngb-met112-38	23.8559152749164	17	0.123403039259745
Diabetic nephropathy || id:ebi-a-GCST90018612	SBP || id:cngb-met112-39	15.150059572295	13	0.298078803999689
Diabetic nephropathy || id:ebi-a-GCST90018612	Alpha-aminoadipic_acid || id:cngb-met112-4	20.5119269567999	29	0.876303738200022
Diabetic nephropathy || id:ebi-a-GCST90018612	waistline1 || id:cngb-met112-40	20.7297079320011	26	0.755777827841023
Diabetic nephropathy || id:ebi-a-GCST90018612	weight1 || id:cngb-met112-41	12.2400631094461	20	0.907565342434972
Diabetic nephropathy || id:ebi-a-GCST90018612	WHR || id:cngb-met112-42	7.69783455915831	23	0.99880358397634
Diabetic nephropathy || id:ebi-a-GCST90018612	Albumin-globulin-ratio || id:cngb-met112-43	10.5891892315179	12	0.564413829885992
Diabetic nephropathy || id:ebi-a-GCST90018612	albumin || id:cngb-met112-44	23.4730442099347	33	0.889733003684594
Diabetic nephropathy || id:ebi-a-GCST90018612	alkaline-phosphatase || id:cngb-met112-45	40.780704240316	24	0.0176035424383939
Diabetic nephropathy || id:ebi-a-GCST90018612	Alpha-fetoprotein-value || id:cngb-met112-46	35.4918158644207	35	0.445038664932549
Diabetic nephropathy || id:ebi-a-GCST90018612	blood-urea-nitrogen || id:cngb-met112-47	25.7826827086294	25	0.419267528767964
Diabetic nephropathy || id:ebi-a-GCST90018612	direct-bilirubin || id:cngb-met112-48	16.0152050144377	22	0.815130439572203
Diabetic nephropathy || id:ebi-a-GCST90018612	Eosinophils || id:cngb-met112-49	36.9131939502708	26	0.0761093725721211
Diabetic nephropathy || id:ebi-a-GCST90018612	Alpha-aminobutyric_acid || id:cngb-met112-5	14.7548902670386	13	0.322903382705127
Diabetic nephropathy || id:ebi-a-GCST90018612	FPG || id:cngb-met112-50	15.9075574860129	25	0.917553918413447
Diabetic nephropathy || id:ebi-a-GCST90018612	gamma_Glutamyl-transpeptidase || id:cngb-met112-51	52.424634659086	44	0.179706265316833
Diabetic nephropathy || id:ebi-a-GCST90018612	Globulin || id:cngb-met112-52	18.4408439754951	21	0.620961189473205
Diabetic nephropathy || id:ebi-a-GCST90018612	HDLC || id:cngb-met112-53	9.7156249015068	13	0.717006912063915
Diabetic nephropathy || id:ebi-a-GCST90018612	LDLC || id:cngb-met112-54	17.8230219842917	25	0.849810599836696
Diabetic nephropathy || id:ebi-a-GCST90018612	Lymphocyte-percentage || id:cngb-met112-55	20.6517611588931	30	0.89846038295958
Diabetic nephropathy || id:ebi-a-GCST90018612	Mean-Corpuscular-Hemoglobin-Concentration || id:cngb-met112-56	32.186214907679	28	0.266999276353492
Diabetic nephropathy || id:ebi-a-GCST90018612	Mean-platelet-volumn || id:cngb-met112-57	22.3031714945775	26	0.672000137487906
Diabetic nephropathy || id:ebi-a-GCST90018612	monocytes-percentage || id:cngb-met112-58	14.8481089892987	19	0.732201079745108
Diabetic nephropathy || id:ebi-a-GCST90018612	monocytes || id:cngb-met112-59	8.2675539018668	13	0.825743230183558
Diabetic nephropathy || id:ebi-a-GCST90018612	Argnine || id:cngb-met112-6	7.35313676776334	13	0.88304782903823
Diabetic nephropathy || id:ebi-a-GCST90018612	neutrophil-percentage || id:cngb-met112-60	30.2663718934505	21	0.0867645623292351
Diabetic nephropathy || id:ebi-a-GCST90018612	neutrophil || id:cngb-met112-61	27.2666295862342	18	0.07412854519257
Diabetic nephropathy || id:ebi-a-GCST90018612	Percentage-of-eosinophils || id:cngb-met112-62	27.6408212790806	29	0.537172758671345
Diabetic nephropathy || id:ebi-a-GCST90018612	platelet-distribution-width || id:cngb-met112-63	29.0820994100565	24	0.217056352075107
Diabetic nephropathy || id:ebi-a-GCST90018612	platelet || id:cngb-met112-64	17.6665846910595	23	0.775314963236285
Diabetic nephropathy || id:ebi-a-GCST90018612	platelet-volumn-percentage || id:cngb-met112-65	25.467841468418	31	0.746410220251556
Diabetic nephropathy || id:ebi-a-GCST90018612	red-blood-cell-distribution || id:cngb-met112-66	53.710853451656	67	0.880097306120696
Diabetic nephropathy || id:ebi-a-GCST90018612	serum-alanine-transaminase || id:cngb-met112-67	24.3422988840052	19	0.183348170628143
Diabetic nephropathy || id:ebi-a-GCST90018612	serum-total-bilirubin || id:cngb-met112-69	3.7694472035736	6	0.707842796712671
Diabetic nephropathy || id:ebi-a-GCST90018612	TC || id:cngb-met112-71	7.31363263300187	10	0.695541333109062
Diabetic nephropathy || id:ebi-a-GCST90018612	undirect-bilirubin || id:cngb-met112-75	3.55428300280712	3	0.313789741172803
Diabetic nephropathy || id:ebi-a-GCST90018612	White-blood-cell-count || id:cngb-met112-76	5.30036293514482	5	0.38033342843207
Diabetic nephropathy || id:ebi-a-GCST90018612	zinc || id:cngb-met112-92	18.6549772585391	15	0.22979646584869
Diabetic nephropathy || id:ebi-a-GCST90018612	Cadmium || id:cngb-met112-93	23.5781474605636	23	0.42746619735343
Diabetic nephropathy || id:ebi-a-GCST90018612	copper || id:cngb-met112-94	21.7284130347315	20	0.355427680345826
Diabetic nephropathy || id:ebi-a-GCST90018612	iron || id:cngb-met112-95	24.7683632516979	28	0.640411839397689
Diabetic nephropathy || id:ebi-a-GCST90018612	lead || id:cngb-met112-96	28.9614003464979	22	0.145966145545426
Diabetic nephropathy || id:ebi-a-GCST90018612	magnesium || id:cngb-met112-97	14.5162956528486	18	0.694867829560535
Diabetic nephropathy || id:ebi-a-GCST90018612	Manganese || id:cngb-met112-98	12.0759202367793	23	0.969282752665358
Diabetic nephropathy || id:ebi-a-GCST90018612	Mercury || id:cngb-met112-99	77.0524017052927	75	0.412772769184897
Positive microorganisms & Positive metabolites
Leucine || id:cngb-met112-20	s_Bacteroides_thetaiotaomicron || id:cngb-gut500-138	52.5873105299156	21	0.000157540325531295
Albumin-globulin-ratio || id:cngb-met112-43	g_Solobacterium || id:cngb-gut500-187	25.845489293907	11	0.00684228151313749
Tyrosine || id:cngb-met112-31	s_unclassified_Coprobacillus_sp._29_1 || id:cngb-gut500-52	42.192962505022	23	0.00861970052312555
Albumin-globulin-ratio || id:cngb-met112-43	f_Bifidobacteriaceae || id:cngb-gut500-311	31.618587149049	16	0.0112061792308666
Tyrosine || id:cngb-met112-31	f_Bifidobacteriaceae || id:cngb-gut500-311	30.1189596479176	16	0.0173950619143215
Leucine || id:cngb-met112-20	s_Bacteroides_coprocola || id:cngb-gut500-209	29.9805331814932	17	0.0264858110139445
Albumin-globulin-ratio || id:cngb-met112-43	s_Streptococcus_mutans || id:cngb-gut500-87	23.8901388083274	13	0.0321557741090671
Tyrosine || id:cngb-met112-31	k__Bacteria|p__Firmicutes|c__Negativicutes|o__Veillonellales|f__Veillonellaceae|g__F0422|s__unclassified_mgs_2103	4.49958389041364	1	0.0339031025790493
Leucine || id:cngb-met112-20	MF0039:methionine_degradation_II || id:cngb-gut500-292	22.1427547969619	12	0.0359506738606821
Tyrosine || id:cngb-met112-31	g_Solobacterium || id:cngb-gut500-187	20.3544261382077	11	0.0407104462338237
Glutamine || id:cngb-met112-15	k__Bacteria|p__Firmicutes|c__Bacilli|o__Lactobacillales|f__Aerococcaceae|g__Granulicatella|s__unclassified_mgs_3371	4.14020336274931	1	0.0418761382831647
Albumin-globulin-ratio || id:cngb-met112-43	MF0012:trehalose_degradation || id:cngb-gut500-106	36.3676915241874	24	0.0505375066428676
Albumin-globulin-ratio || id:cngb-met112-43	k__Bacteria|p__Firmicutes|c__Clostridia|o__Lachnospirales|f__Lachnospiraceae|g__Catonella|s__unclassified_mgs_1617	5.89084675537699	2	0.0525797939915381
Glutamine || id:cngb-met112-15	k__Bacteria|p__Actinobacteriota|c__Actinobacteria|o__Actinomycetales|f__Actinomycetaceae|g__Pauljensenia|s__Pauljensenia_sp000758755_mgs_2263	3.37501813319642	1	0.066191851316968
Glutamine || id:cngb-met112-15	s_Bifidobacterium_adolescentis || id:cngb-gut500-359	12.9956703574069	7	0.0722139522531329
Tyrosine || id:cngb-met112-31	k__Bacteria|p__Campylobacterota|c__Campylobacteria|o__Campylobacterales|f__Campylobacteraceae|g__Campylobacter_A|s__unclassified_mgs_1990	3.11286756540811	1	0.0776760918122037
Tyrosine || id:cngb-met112-31	MF0084:succinate_conversion_to_propionate || id:cngb-gut500-224	32.6726174651928	23	0.0869433432186061
Glutamine || id:cngb-met112-15	MF0084:succinate_conversion_to_propionate || id:cngb-gut500-224	32.4136574879818	23	0.0918418005736288
Glutamine || id:cngb-met112-15	s_Bifidobacterium_bifidum || id:cngb-gut500-112	21.3145787136713	14	0.0938385103548192
Leucine || id:cngb-met112-20	f_Porphyromonadaceae || id:cngb-gut500-158	33.8858190231242	25	0.110371078075829
Tyrosine || id:cngb-met112-31	g_Bacteroides || id:cngb-gut500-18	32.7025133395066	24	0.110507625724493
Albumin-globulin-ratio || id:cngb-met112-43	k__Bacteria|p__Firmicutes|c__Bacilli|o__Lactobacillales|f__Streptococcaceae|g__Streptococcus|s__unclassified_mgs_2095	4.37726797913966	2	0.112069732528271
Glutamine || id:cngb-met112-15	s_Megasphaera_micronuciformis || id:cngb-gut500-38	36.0695353535182	27	0.113787640025024
Glutamine || id:cngb-met112-15	k__Bacteria|p__Firmicutes|c__Bacilli|o__Lactobacillales|f__Streptococcaceae|g__Streptococcus|s__unclassified_mgs_1587	2.40042231734121	1	0.121302499323683
Albumin-globulin-ratio || id:cngb-met112-43	s_Treponema_denticola || id:cngb-gut500-165	19.6928536972703	14	0.140126250443419
Glutamine || id:cngb-met112-15	c_Betaproteobacteria || id:cngb-gut500-228	26.6161391073668	20	0.146413124822715
Glutamine || id:cngb-met112-15	k__Bacteria|p__Firmicutes|c__Negativicutes|o__Veillonellales|f__Veillonellaceae|g__F0422|s__unclassified_mgs_622	2.05209425212017	1	0.151996984797269
Tyrosine || id:cngb-met112-31	k__Bacteria|p__Firmicutes|c__Clostridia|o__TANB77|f__CAG-508|g__CAG-793|s__unclassified_mgs_2761	2.03692388750199	1	0.153519826871825
Leucine || id:cngb-met112-20	f_Burkholderiaceae || id:cngb-gut500-70	26.0446201813228	20	0.164343259759768
Leucine || id:cngb-met112-20	s_Bacteroides_finegoldii || id:cngb-gut500-333	16.5489693980782	12	0.167365463674603
Glutamine || id:cngb-met112-15	k__Bacteria|p__Firmicutes|c__Bacilli|o__Lactobacillales|f__Streptococcaceae|g__Streptococcus|s__unclassified_mgs_2210	4.99960988162966	3	0.171825712909343
Tyrosine || id:cngb-met112-31	s_Bifidobacterium_adolescentis || id:cngb-gut500-359	10.2456294665418	7	0.175075932629602
Leucine || id:cngb-met112-20	k__Bacteria|p__Firmicutes|c__Negativicutes|o__Veillonellales|f__Veillonellaceae|g__F0422|s__unclassified_mgs_2103	1.76743683265156	1	0.183699609537602
Albumin-globulin-ratio || id:cngb-met112-43	k__Bacteria|p__Firmicutes|c__Clostridia|o__TANB77|f__CAG-508|g__CAG-793|s__unclassified_mgs_2761	1.6925211157963	1	0.193268963786096
Glutamine || id:cngb-met112-15	s_Streptococcus_mutans || id:cngb-gut500-87	17.1012788662447	13	0.194715464919628
Tyrosine || id:cngb-met112-31	c_Betaproteobacteria || id:cngb-gut500-228	23.7536931282228	19	0.205770646689774
Tyrosine || id:cngb-met112-31	s_Megasphaera_micronuciformis || id:cngb-gut500-38	32.6641630356536	27	0.208379135451384
Leucine || id:cngb-met112-20	k__Bacteria|p__Proteobacteria|c__Gammaproteobacteria|o__Enterobacterales|f__Pasteurellaceae|g__Haemophilus_D|s__Haemophilus_D_parainfluenzae_L_mgs_3230	3.13135792408418	2	0.208946098531662
Leucine || id:cngb-met112-20	k__Bacteria|p__Actinobacteriota|c__Actinobacteria|o__Actinomycetales|f__Actinomycetaceae|g__Pauljensenia|s__Pauljensenia_sp000758755_mgs_2263	2.96525746242326	2	0.227040075912829
Glutamine || id:cngb-met112-15	k__Bacteria|p__Proteobacteria|c__Gammaproteobacteria|o__Burkholderiales|f__Burkholderiaceae|g__Lautropia	1.44476469135519	1	0.229369863366396
Glutamine || id:cngb-met112-15	s_Eubacterium_dolichum || id:cngb-gut500-132	26.4876137867732	22	0.231336007321537
Leucine || id:cngb-met112-20	s_Clostridium_ramosum || id:cngb-gut500-124	27.5215558685843	23	0.234416264172967
Leucine || id:cngb-met112-20	k__Bacteria|p__Firmicutes|c__Bacilli|o__Lactobacillales|f__Streptococcaceae|g__Streptococcus|s__unclassified_mgs_2095	2.89265505400093	2	0.235433324913038
Tyrosine || id:cngb-met112-31	s_Streptococcus_mutans || id:cngb-gut500-87	16.2559356643552	13	0.235585268699088
Tyrosine || id:cngb-met112-31	k__Bacteria|p__Firmicutes|c__Bacilli|o__Lactobacillales|f__Streptococcaceae|g__Streptococcus|s__unclassified_mgs_2095	2.80425412603327	2	0.246072994115565
Leucine || id:cngb-met112-20	k__Bacteria|p__Firmicutes|c__Negativicutes|o__Selenomonadales|f__Selenomonadaceae|g__Centipeda|s__unclassified_mgs_716	2.79860378725256	2	0.246769174957684
Glutamine || id:cngb-met112-15	g_Solobacterium || id:cngb-gut500-187	13.6051760311113	11	0.255615370596409
Leucine || id:cngb-met112-20	MF0012:trehalose_degradation || id:cngb-gut500-106	27.942402525331	24	0.262476839449416
Glutamine || id:cngb-met112-15	k__Bacteria|p__Firmicutes|c__Clostridia|o__TANB77|f__CAG-508|g__CAG-793|s__unclassified_mgs_2761	1.22074276459598	1	0.269214933417743
Glutamine || id:cngb-met112-15	k__Bacteria|p__Campylobacterota|c__Campylobacteria|o__Campylobacterales|f__Campylobacteraceae|g__Campylobacter_A|s__unclassified_mgs_1990	1.20148466035937	1	0.273025144336334
Leucine || id:cngb-met112-20	s_Megasphaera_micronuciformis || id:cngb-gut500-38	30.7531512370335	27	0.281394852138931
Glutamine || id:cngb-met112-15	s_Bacteroides_coprocola || id:cngb-gut500-209	19.6588066329367	17	0.292051606871218
Albumin-globulin-ratio || id:cngb-met112-43	g_Bacteroides || id:cngb-gut500-18	27.109093088953	24	0.299393713789686
Tyrosine || id:cngb-met112-31	MF0039:methionine_degradation_II || id:cngb-gut500-292	15.0485866135139	13	0.304329445837927
Glutamine || id:cngb-met112-15	k__Bacteria|p__Proteobacteria|c__Gammaproteobacteria|o__Enterobacterales|f__Pasteurellaceae|g__Haemophilus_D|s__Haemophilus_D_parainfluenzae_L_mgs_3230	2.36767797404891	2	0.306101360925558
Albumin-globulin-ratio || id:cngb-met112-43	f_Burkholderiaceae || id:cngb-gut500-70	22.6014405213469	20	0.308785600446408
Albumin-globulin-ratio || id:cngb-met112-43	c_Betaproteobacteria || id:cngb-gut500-228	22.5788506511088	20	0.309943668711813
Tyrosine || id:cngb-met112-31	s_Treponema_denticola || id:cngb-gut500-165	15.7716199749868	14	0.327519301878089
Tyrosine || id:cngb-met112-31	k__Bacteria|p__Firmicutes|c__Bacilli|o__Lactobacillales|f__Aerococcaceae|g__Granulicatella|s__unclassified_mgs_3371	0.943920090208152	1	0.331271729693108
Leucine || id:cngb-met112-20	s_Prevotella_bivia || id:cngb-gut500-338	13.5113333933366	12	0.332994770466373
Albumin-globulin-ratio || id:cngb-met112-43	f_Bacillaceae || id:cngb-gut500-40	30.3315768196072	28	0.347545349076966
Glutamine || id:cngb-met112-15	c_Negativicutes || id:cngb-gut500-148	17.5819108756141	16	0.348940885285626
Albumin-globulin-ratio || id:cngb-met112-43	k__Bacteria|p__Firmicutes|c__Negativicutes|o__Veillonellales|f__Veillonellaceae|g__F0422|s__unclassified_mgs_2103	0.864095898008405	1	0.352595016355445
Leucine || id:cngb-met112-20	f_Bifidobacteriaceae || id:cngb-gut500-311	17.4995431843193	16	0.354004929637694
Albumin-globulin-ratio || id:cngb-met112-43	g_Sutterella || id:cngb-gut500-269	22.431726545134	21	0.37500814929629
Albumin-globulin-ratio || id:cngb-met112-43	f_Porphyromonadaceae || id:cngb-gut500-158	26.5766349199941	25	0.377360059588243
Leucine || id:cngb-met112-20	MF0073:pyruvate:ferredoxin_oxidoreductase || id:cngb-gut500-111	28.5258437386644	27	0.384258578773895
Tyrosine || id:cngb-met112-31	s_Prevotella_bivia || id:cngb-gut500-338	12.7660090071231	12	0.386275131819591
Leucine || id:cngb-met112-20	s_Streptococcus_mutans || id:cngb-gut500-87	13.6736107534118	13	0.397224770619867
Leucine || id:cngb-met112-20	g_Bacteroides || id:cngb-gut500-18	25.1413299467403	24	0.398113316787614
Leucine || id:cngb-met112-20	k__Bacteria|p__Proteobacteria|c__Gammaproteobacteria|o__Burkholderiales|f__Burkholderiaceae|g__Lautropia	0.713945842281322	1	0.39813699187379
Glutamine || id:cngb-met112-15	MF0073:pyruvate:ferredoxin_oxidoreductase || id:cngb-gut500-111	28.1804125142189	27	0.401717024481411
Tyrosine || id:cngb-met112-31	f_Bacillaceae || id:cngb-gut500-40	29.214132487262	28	0.401727701004504
Albumin-globulin-ratio || id:cngb-met112-43	s_Clostridium_ramosum || id:cngb-gut500-124	24.0041911712572	23	0.40357638894031
Leucine || id:cngb-met112-20	s_Bifidobacterium_bifidum || id:cngb-gut500-112	14.3893831499818	14	0.421122841625986
Albumin-globulin-ratio || id:cngb-met112-43	k__Bacteria|p__Firmicutes|c__Bacilli|o__Lactobacillales|f__Streptococcaceae|g__Streptococcus|s__unclassified_mgs_2210	2.80264306172479	3	0.423065006834201
Tyrosine || id:cngb-met112-31	f_Burkholderiaceae || id:cngb-gut500-70	20.2186995645144	20	0.444325906940041
Glutamine || id:cngb-met112-15	s_Bacteroides_thetaiotaomicron || id:cngb-gut500-138	21.2226253905245	21	0.445422308919012
Albumin-globulin-ratio || id:cngb-met112-43	s_Bacteroides_thetaiotaomicron || id:cngb-gut500-138	21.2151124317791	21	0.445876147869653
Leucine || id:cngb-met112-20	k__Bacteria|p__Campylobacterota|c__Campylobacteria|o__Campylobacterales|f__Campylobacteraceae|g__Campylobacter_A|s__unclassified_mgs_1990	0.575907679144105	1	0.447920865516437
Leucine || id:cngb-met112-20	k__Bacteria|p__Firmicutes|c__Negativicutes|o__Veillonellales|f__Veillonellaceae|g__F0422|s__unclassified_mgs_622	0.575242103702651	1	0.44818333085736
Glutamine || id:cngb-met112-15	f_Porphyromonadaceae || id:cngb-gut500-158	25.2099960953824	25	0.450655473434353
Tyrosine || id:cngb-met112-31	k__Bacteria|p__Firmicutes|c__Negativicutes|o__Selenomonadales|f__Selenomonadaceae|g__Centipeda|s__unclassified_mgs_716	1.58783960216287	2	0.452069296038287
Leucine || id:cngb-met112-20	k__Bacteria|p__Patescibacteria|c__Saccharimonadia|o__Saccharimonadales|f__Saccharimonadaceae|g__unclassified_mgs_635	2.6248276257857	3	0.453153559235887
Albumin-globulin-ratio || id:cngb-met112-43	k__Bacteria|p__Firmicutes|c__Bacilli|o__Lactobacillales|f__Aerococcaceae|g__Granulicatella|s__unclassified_mgs_3371	0.544904940216055	1	0.460407038703555
Albumin-globulin-ratio || id:cngb-met112-43	k__Bacteria|p__Firmicutes|c__Bacilli|o__Lactobacillales|f__Streptococcaceae|g__Streptococcus|s__unclassified_mgs_2340	0.528433418519402	1	0.467266228451231
Tyrosine || id:cngb-met112-31	c_Negativicutes || id:cngb-gut500-148	15.677207285892	16	0.47570738977099
Leucine || id:cngb-met112-20	s_Eubacterium_dolichum || id:cngb-gut500-132	21.4685906883836	22	0.491962435350345
Glutamine || id:cngb-met112-15	k__Bacteria|p__Firmicutes|c__Clostridia|o__Lachnospirales|f__Lachnospiraceae|g__Catonella|s__unclassified_mgs_1617	1.41647460838584	2	0.492511580868366
Albumin-globulin-ratio || id:cngb-met112-43	k__Bacteria|p__Proteobacteria|c__Gammaproteobacteria|o__Enterobacterales|f__Pasteurellaceae|g__Haemophilus_D|s__Haemophilus_D_parainfluenzae_L_mgs_3230	1.41261076334885	2	0.493463994780781
Albumin-globulin-ratio || id:cngb-met112-43	s_Bacteroides_finegoldii || id:cngb-gut500-333	11.3842987325725	12	0.496302606528135
Leucine || id:cngb-met112-20	c_Betaproteobacteria || id:cngb-gut500-228	19.2330869075265	20	0.506724832495655
Albumin-globulin-ratio || id:cngb-met112-43	k__Bacteria|p__Firmicutes|c__Negativicutes|o__Veillonellales|f__Veillonellaceae|g__F0422|s__unclassified_mgs_622	0.439551987181309	1	0.507338771349273
Glutamine || id:cngb-met112-15	s_Prevotella_bivia || id:cngb-gut500-338	11.2288972022197	12	0.509410763557542
Leucine || id:cngb-met112-20	k__Bacteria|p__Firmicutes|c__Bacilli|o__Lactobacillales|f__Streptococcaceae|g__Streptococcus|s__unclassified_mgs_2210	2.30336481694352	3	0.511876603878824
Leucine || id:cngb-met112-20	MF0084:succinate_conversion_to_propionate || id:cngb-gut500-224	21.7044215441644	23	0.538150500579133
Tyrosine || id:cngb-met112-31	MF0012:trehalose_degradation || id:cngb-gut500-106	22.665435607387	24	0.539613090757086
Albumin-globulin-ratio || id:cngb-met112-43	k__Bacteria|p__Campylobacterota|c__Campylobacteria|o__Campylobacterales|f__Campylobacteraceae|g__Campylobacter_A|s__unclassified_mgs_1990	0.367204184782922	1	0.544532184961613
Glutamine || id:cngb-met112-15	s_Clostridium_ramosum || id:cngb-gut500-124	21.4809814553008	23	0.551739823211084
Leucine || id:cngb-met112-20	s_unclassified_Coprobacillus_sp._29_1 || id:cngb-gut500-52	21.3301016470795	23	0.560936308550236
Glutamine || id:cngb-met112-15	MF0039:methionine_degradation_II || id:cngb-gut500-292	11.5298095472853	13	0.566523681362233
Leucine || id:cngb-met112-20	k__Bacteria|p__Firmicutes|c__Clostridia|o__TANB77|f__CAG-508|g__CAG-793|s__unclassified_mgs_2761	0.30825819256123	1	0.578750999900865
Tyrosine || id:cngb-met112-31	f_Porphyromonadaceae || id:cngb-gut500-158	22.8058023399028	25	0.588902226372858
Albumin-globulin-ratio || id:cngb-met112-43	MF0084:succinate_conversion_to_propionate || id:cngb-gut500-224	20.8534851096229	23	0.590034657634802
Tyrosine || id:cngb-met112-31	k__Bacteria|p__Firmicutes|c__Negativicutes|o__Veillonellales|f__Veillonellaceae|g__F0422|s__unclassified_mgs_622	0.264679172828938	1	0.606923571012595
Leucine || id:cngb-met112-20	MF0086:acetyl-CoA_to_acetate || id:cngb-gut500-268	11.9858948992975	14	0.607435583636384
Albumin-globulin-ratio || id:cngb-met112-43	k__Bacteria|p__Firmicutes|c__Bacilli|o__Lactobacillales|f__Streptococcaceae|g__Streptococcus|s__unclassified_mgs_1587	0.249903897864967	1	0.617142754041459
Tyrosine || id:cngb-met112-31	k__Bacteria|p__Patescibacteria|c__Saccharimonadia|o__Saccharimonadales|f__Saccharimonadaceae|g__unclassified_mgs_635	1.76734535198618	3	0.622066601045054
Albumin-globulin-ratio || id:cngb-met112-43	k__Bacteria|p__Actinobacteriota|c__Actinobacteria|o__Actinomycetales|f__Actinomycetaceae|g__Pauljensenia|s__Pauljensenia_sp000758755_mgs_2263	0.934969115585761	2	0.626576404362029
Albumin-globulin-ratio || id:cngb-met112-43	s_Bifidobacterium_bifidum || id:cngb-gut500-112	11.7347813816935	14	0.627592389686948
Albumin-globulin-ratio || id:cngb-met112-43	s_unclassified_Coprobacillus_sp._29_1 || id:cngb-gut500-52	20.106875238378	23	0.635456215236634
Albumin-globulin-ratio || id:cngb-met112-43	s_Bacteroides_coprocola || id:cngb-gut500-209	14.0818156113592	17	0.661302283850408
Tyrosine || id:cngb-met112-31	s_Bifidobacterium_bifidum || id:cngb-gut500-112	11.0257313568945	14	0.68401338816514
Glutamine || id:cngb-met112-15	s_Treponema_denticola || id:cngb-gut500-165	10.9494895768468	14	0.689999375392517
Leucine || id:cngb-met112-20	g_Solobacterium || id:cngb-gut500-187	8.25311748740766	11	0.690466516475215
Leucine || id:cngb-met112-20	s_[Ruminococcus]_gnavus || id:cngb-gut500-216	19.1063163112984	23	0.695036825000911
Tyrosine || id:cngb-met112-31	s_Bacteroides_coprocola || id:cngb-gut500-209	13.5803721133878	17	0.696550960563037
Albumin-globulin-ratio || id:cngb-met112-43	MF0086:acetyl-CoA_to_acetate || id:cngb-gut500-268	10.8585964069974	14	0.697106993690875
Glutamine || id:cngb-met112-15	k__Bacteria|p__Firmicutes|c__Bacilli|o__Lactobacillales|f__Streptococcaceae|g__Streptococcus|s__unclassified_mgs_2095	0.715590231732471	2	0.699216318661612
Leucine || id:cngb-met112-20	k__Bacteria|p__Firmicutes|c__Bacilli|o__Lactobacillales|f__Streptococcaceae|g__Streptococcus|s__unclassified_mgs_2340	0.146188048625116	1	0.702205141331569
Glutamine || id:cngb-met112-15	f_Bifidobacteriaceae || id:cngb-gut500-311	12.5469186762326	16	0.705551684514073
Albumin-globulin-ratio || id:cngb-met112-43	k__Bacteria|p__Proteobacteria|c__Gammaproteobacteria|o__Burkholderiales|f__Burkholderiaceae|g__Lautropia	0.141234511934893	1	0.707056811794415
Albumin-globulin-ratio || id:cngb-met112-43	s_Megasphaera_micronuciformis || id:cngb-gut500-38	22.4913416492497	27	0.71201225147428
Tyrosine || id:cngb-met112-31	k__Bacteria|p__Firmicutes|c__Bacilli|o__Lactobacillales|f__Streptococcaceae|g__Streptococcus|s__unclassified_mgs_2210	1.27206519942132	3	0.735776915347628
Glutamine || id:cngb-met112-15	s_[Ruminococcus]_gnavus || id:cngb-gut500-216	18.267461883552	23	0.742824285155965
Glutamine || id:cngb-met112-15	g_Bacteroides || id:cngb-gut500-18	19.1169426695204	24	0.74572454506494
Tyrosine || id:cngb-met112-31	k__Bacteria|p__Actinobacteriota|c__Actinobacteria|o__Actinomycetales|f__Actinomycetaceae|g__Pauljensenia|s__Pauljensenia_sp000758755_mgs_2263	0.57117267371541	2	0.751573449887127
Leucine || id:cngb-met112-20	c_Negativicutes || id:cngb-gut500-148	11.823802353742	16	0.756017288166647
Glutamine || id:cngb-met112-15	MF0012:trehalose_degradation || id:cngb-gut500-106	18.8765263904721	24	0.758542031333869
Glutamine || id:cngb-met112-15	MF0086:acetyl-CoA_to_acetate || id:cngb-gut500-268	10.0457104675072	14	0.758833926648987
Tyrosine || id:cngb-met112-31	k__Bacteria|p__Firmicutes|c__Clostridia|o__Lachnospirales|f__Lachnospiraceae|g__Catonella|s__unclassified_mgs_1617	0.540581409139868	2	0.763157608682405
Leucine || id:cngb-met112-20	f_Bacillaceae || id:cngb-gut500-40	22.3185966408032	28	0.766332134431875
Leucine || id:cngb-met112-20	g_Sutterella || id:cngb-gut500-269	16.040892821149	21	0.767349098890835
Tyrosine || id:cngb-met112-31	s_Bacteroides_thetaiotaomicron || id:cngb-gut500-138	16.0338978078683	21	0.767743494653067
Glutamine || id:cngb-met112-15	k__Bacteria|p__Patescibacteria|c__Saccharimonadia|o__Saccharimonadales|f__Saccharimonadaceae|g__unclassified_mgs_635	1.11272338817642	3	0.77400352898026
Tyrosine || id:cngb-met112-31	g_Sutterella || id:cngb-gut500-269	15.8614082964143	21	0.777386812687747
Leucine || id:cngb-met112-20	s_Bifidobacterium_adolescentis || id:cngb-gut500-359	4.00901488729436	7	0.778738484133218
Albumin-globulin-ratio || id:cngb-met112-43	s_Prevotella_bivia || id:cngb-gut500-338	8.03595413894232	12	0.782314412897362
Albumin-globulin-ratio || id:cngb-met112-43	k__Bacteria|p__Patescibacteria|c__Saccharimonadia|o__Saccharimonadales|f__Saccharimonadaceae|g__unclassified_mgs_635	1.07513276330918	3	0.783080268954874
Tyrosine || id:cngb-met112-31	k__Bacteria|p__Firmicutes|c__Bacilli|o__Lactobacillales|f__Streptococcaceae|g__Streptococcus|s__unclassified_mgs_2340	0.0755186802559591	1	0.783464809223335
Tyrosine || id:cngb-met112-31	s_[Ruminococcus]_gnavus || id:cngb-gut500-216	17.4915827056837	23	0.784453348616187
Glutamine || id:cngb-met112-15	f_Burkholderiaceae || id:cngb-gut500-70	14.7995	20	0.787761122320067
Leucine || id:cngb-met112-20	k__Bacteria|p__Firmicutes|c__Bacilli|o__Lactobacillales|f__Streptococcaceae|g__Streptococcus|s__unclassified_mgs_1587	0.0638415698696713	1	0.80052408724694
Tyrosine || id:cngb-met112-31	s_Eubacterium_dolichum || id:cngb-gut500-132	15.9731679641649	22	0.817215250083484
Glutamine || id:cngb-met112-15	g_Sutterella || id:cngb-gut500-269	15.0836583480108	21	0.818730774504988
Tyrosine || id:cngb-met112-31	k__Bacteria|p__Firmicutes|c__Bacilli|o__Lactobacillales|f__Streptococcaceae|g__Streptococcus|s__unclassified_mgs_1587	0.0514328192812583	1	0.820588556923613
Albumin-globulin-ratio || id:cngb-met112-43	MF0039:methionine_degradation_II || id:cngb-gut500-292	8.34133598983786	13	0.820673879904508
Albumin-globulin-ratio || id:cngb-met112-43	k__Bacteria|p__Fusobacteriota|c__Fusobacteriia|o__Fusobacteriales|f__Fusobacteriaceae|g__Fusobacterium|s__unclassified_mgs_2315	0.0497359334015809	1	0.823523407846629
Tyrosine || id:cngb-met112-31	MF0086:acetyl-CoA_to_acetate || id:cngb-gut500-268	9.10813081239319	14	0.824061924452946
Tyrosine || id:cngb-met112-31	s_Clostridium_ramosum || id:cngb-gut500-124	16.3121142086635	23	0.841585459811628
Glutamine || id:cngb-met112-15	k__Bacteria|p__Fusobacteriota|c__Fusobacteriia|o__Fusobacteriales|f__Fusobacteriaceae|g__Fusobacterium|s__unclassified_mgs_2315	0.0358495269840844	1	0.849826571593533
Glutamine || id:cngb-met112-15	s_Bacteroides_finegoldii || id:cngb-gut500-333	7.10472100810763	12	0.850616209359528
Albumin-globulin-ratio || id:cngb-met112-43	MF0073:pyruvate:ferredoxin_oxidoreductase || id:cngb-gut500-111	19.4719824272027	27	0.85216816804644
Glutamine || id:cngb-met112-15	f_Bacillaceae || id:cngb-gut500-40	20.214348152988	28	0.856525588512453
Tyrosine || id:cngb-met112-31	k__Bacteria|p__Proteobacteria|c__Gammaproteobacteria|o__Burkholderiales|f__Burkholderiaceae|g__Lautropia	0.0284533572213051	1	0.866047383805569
Albumin-globulin-ratio || id:cngb-met112-43	s_Bifidobacterium_adolescentis || id:cngb-gut500-359	2.90007877237537	7	0.894089285495564
Tyrosine || id:cngb-met112-31	k__Bacteria|p__Fusobacteriota|c__Fusobacteriia|o__Fusobacteriales|f__Fusobacteriaceae|g__Fusobacterium|s__unclassified_mgs_2315	0.0172134927084608	1	0.895616937060458
Tyrosine || id:cngb-met112-31	s_Bacteroides_finegoldii || id:cngb-gut500-333	6.36315464675394	12	0.896680799741565
Tyrosine || id:cngb-met112-31	k__Bacteria|p__Proteobacteria|c__Gammaproteobacteria|o__Enterobacterales|f__Pasteurellaceae|g__Haemophilus_D|s__Haemophilus_D_parainfluenzae_L_mgs_3230	0.201857326347598	2	0.903997518899615
Glutamine || id:cngb-met112-15	k__Bacteria|p__Firmicutes|c__Negativicutes|o__Selenomonadales|f__Selenomonadaceae|g__Centipeda|s__unclassified_mgs_716	0.0144414010534837	1	0.904346596301147
Glutamine || id:cngb-met112-15	k__Bacteria|p__Firmicutes|c__Bacilli|o__Lactobacillales|f__Streptococcaceae|g__Streptococcus|s__unclassified_mgs_2340	0.0134021897449155	1	0.907836549444321
Glutamine || id:cngb-met112-15	k__Bacteria|p__Firmicutes|c__Negativicutes|o__Veillonellales|f__Veillonellaceae|g__F0422|s__unclassified_mgs_2103	0.00534923561700789	1	0.941695929947144
Leucine || id:cngb-met112-20	s_Treponema_denticola || id:cngb-gut500-165	6.65678360820853	14	0.947134176481961
Glutamine || id:cngb-met112-15	s_unclassified_Coprobacillus_sp._29_1 || id:cngb-gut500-52	12.6883714793918	23	0.958426856316621
Tyrosine || id:cngb-met112-31	MF0073:pyruvate:ferredoxin_oxidoreductase || id:cngb-gut500-111	15.5230775898914	27	0.961438336967643
Leucine || id:cngb-met112-20	k__Bacteria|p__Fusobacteriota|c__Fusobacteriia|o__Fusobacteriales|f__Fusobacteriaceae|g__Fusobacterium|s__unclassified_mgs_2315	0.00202655288328338	1	0.964093558621997
Albumin-globulin-ratio || id:cngb-met112-43	s_[Ruminococcus]_gnavus || id:cngb-gut500-216	12.363582296682	23	0.964471377153588
Leucine || id:cngb-met112-20	k__Bacteria|p__Firmicutes|c__Clostridia|o__Lachnospirales|f__Lachnospiraceae|g__Catonella|s__unclassified_mgs_1617	0.0537432640524923	2	0.973486197954672
Albumin-globulin-ratio || id:cngb-met112-43	s_Eubacterium_dolichum || id:cngb-gut500-132	10.3284629775225	22	0.983074214494664
Albumin-globulin-ratio || id:cngb-met112-43	k__Bacteria|p__Firmicutes|c__Negativicutes|o__Selenomonadales|f__Selenomonadaceae|g__Centipeda|s__unclassified_mgs_716	0.0266654143916824	2	0.986755779651791
Leucine || id:cngb-met112-20	k__Bacteria|p__Firmicutes|c__Bacilli|o__Lactobacillales|f__Aerococcaceae|g__Granulicatella|s__unclassified_mgs_3371	0.00023460587877232	1	0.987779400098766
Albumin-globulin-ratio || id:cngb-met112-43	c_Negativicutes || id:cngb-gut500-148	2.75380763379045	16	0.999904826977862

## Sheet: Supplementary Table 3
Supplementary Table 3. Clinical characteristics of study participants
	All participants (n = 535)				Non-diabetic individuals(n = 185)				Type 2 diabetes (n = 228)				Diabetic kidney disease (n = 122)
Variables	Median/Percent	Lower quartile (Q1)	Upper quartile (Q3)	X±s	Median/Percent	Lower quartile (Q1)	Upper quartile (Q3)	X±s	Median/Percent	Lower quartile (Q1)	Upper quartile (Q3)	X±s	Median/Percent	Lower quartile (Q1)	Upper quartile (Q3)	X±s	P value
Age(years)	62	55	67	60.67±0.448	64	56	68	60.95±11.73	60	53	65	59.57±9.12	64	56	69	61.71±9.50	0.14
Gender, male(%)	49.5	NA	NA		17.4	NA	NA		39.4	NA	NA		29.6	NA	NA		< 0.0001
BMI (kg/m2)	24.24	22.05	27.24	24.79±0.17	24.09	21.98	27.085	24.50±0.27	24.22	22.0225	27.01	24.73±0.28	25.425	22.6425	27.5825	25.32±0.33	0.194
WHR	0.91	0.86	0.97	0.91±0.00	0.89	0.84	0.935	0.89±0.01	0.92	0.85	0.97	0.91±0.00	0.935	0.89	1	0.95±0.01	< 0.0001
Systolic blood pressure (mmHg)	123	114	136	126.16±0.76	119	110	128	120.22±1.10	123.5	116	135	124.63±0.98	133.5	122	151	138.06±1.81	< 0.0001
Diastolic blood pressure (mmHg)	76	67	84	75.94±0.51	67	62	76	69.05±0.704	79	70	84	77.39±0.73	83	75	90	83.66±0.99	< 0.0001
FBG	6.7	5.2	9.8	8.13±0.18	5.2	4.8	5.62	5.51±0.10	7.865	6.3	11	9.23±0.29	8.45	6.475	13.225	10.07±0.45	< 0.0001
PBG	9.7	7.5	12.9	10.69±0.19	8.1	6.75	9.5	8.06±0.13	11.6	8.7	14.6375	12.14±0.31	11.8	8.75	14.2	11.99±0.39	< 0.0001
HbA1c(%)	7.6	6.6	9.1	8.04±0.09	6.3	5.8	7.1	6.54±0.07	8.4	7.3	10	8.87±0.13	8.6	7.2	9.5	8.74±0.17	< 0.0001
Triglycerides (mg/dL)	4.5	3.91	5.04	4.61±0.05	4.43	3.955	4.805	4.35±0.04	4.61	3.875	5.4575	4.73±0.09	4.685	3.775	5.6225	4.77±0.12	< 0.0001
TG	1.17	0.76	1.86	1.56±0.07	0.74	0.6	0.915	0.82±0.03	1.515	1.0125	2.0475	1.89±0.12	1.76	1.1375	2.4375	2.08±0.14	< 0.0001
AST (U/L)	20	16	25	23.79±0.87	17	15	20	18.35±0.44	21	17.05	27	26.503±1.82	23	17.75	29	26.96±1.39	< 0.0001
ALT (U/L)	17	12	28	24.61±1.17	12	10	16	14.19±0.63	22	15	33.6925	30.18±2.24	22.205	15	32	29.99±2.45	< 0.0001
Scr	61.7	51.4	77.6	101.45±6.19	57	47	64	56.99±0.98	58.8	49	68	60.22±1.49	133.65	90.5	307.5	245.93±22.56	< 0.0001
UACR	NA	NA	NA	NA	NA	NA	NA	NA	15.335	8.5325	21.3975	15.29±0.49	167.085	43.4325	1313.19	1319.79±220.28	< 0.0001
GFR	NA	NA	NA	NA	NA	NA	NA	NA	120.635	106.605	137.035	124.47±1.75	43.74	17.8825	71.4725	44.71±2.60	< 0.0001

## Sheet: Supplementary Table 4
Supplementary Table 4.Medication Usage Across Groups
Medication Type	Non-diabetic Individuals (n = 185)	Patients with T2DM (n = 228)	Patients with DKD (n = 122)
Antidiabetic Drugs
Metformin	0	152 (66.7%)	98 (80.3%)
Sulfonylureas	0	45 (19.7%)	32 (26.2%)
DPP-4 Inhibitors	0	38 (16.7%)	28 (23.0%)
SGLT-2 Inhibitors	0	25 (11.0%)	20 (16.4%)
Insulin	0	60 (26.3%)	55 (45.1%)
Antihypertensive Drugs
ACE Inhibitors	15 (8.1%)	85 (37.3%)	70 (57.4%)
ARBs	20 (10.8%)	90 (39.5%)	75 (61.5%)
Calcium Channel Blockers	10 (5.4%)	60 (26.3%)	50 (41.0%)
Beta-Blockers	5 (2.7%)	30 (13.2%)	25 (20.5%)
Diuretics	8 (4.3%)	40 (17.5%)	35 (28.7%)
Other Medications
Statins	25 (13.5%)	120 (52.6%)	100 (82.0%)
Aspirin	10 (5.4%)	50 (21.9%)	40 (32.8%)
Traditional Chinese medicine	70(37.8%)	180(78.9%)	81(66.4%)

## Sheet: Supplementary Table 5
Supplementary Table 5.Correlation analysis of tongue body characteristics and biochemical indicators(Pearson)
Tongue Feature	Biochemistry Feature	Correlation	P-value
perAll	BMI	-0.057618	0.282388
perAll	WHR	-0.151249	0.0045708
perAll	SBP	-0.226047	1.96168e-05
perAll	DBP	-0.179894	0.000721961
perAll	FBG	-0.0890885	0.0961043
perAll	PBG	-0.00701288	0.895988
perAll	HbA1c	-0.0652839	0.223117
perAll	Scr	0.00354007	0.947384
perAll	TC	-0.0229762	0.668386
perAll	TG	0.0114995	0.830256
perAll	AST	-0.00510197	0.924229
perAll	ALT	-0.710031	5.89217e-55
perAll	UACR	-0.211073	6.90291e-05
perAll	GFR	0.493068	7.67745e-23
TB-L	BMI	-0.0790916	0.139759
TB-L	WHR	-0.0191205	0.721493
TB-L	SBP	0.0314363	0.557768
TB-L	DBP	0.0506007	0.345236
TB-L	FBG	0.0580563	0.278736
TB-L	PBG	0.0588077	0.272551
TB-L	HbA1c	0.0295265	0.581953
TB-L	Scr	0.0182961	0.733034
TB-L	TC	-0.00740336	0.890232
TB-L	TG	0.0592044	0.269324
TB-L	AST	0.0358147	0.504229
TB-L	ALT	0.074768	0.162795
TB-L	UACR	-0.00556903	0.917316
TB-L	GFR	-0.0293802	0.583825
TB-La	BMI	-0.0366482	0.494352
TB-La	WHR	-0.102682	0.054959
TB-La	SBP	-0.0801214	0.134659
TB-La	DBP	-0.108914	0.0417144
TB-La	FBG	0.0250828	0.640034
TB-La	PBG	0.125501	0.0188342
TB-La	HbA1c	0.148296	0.00543886
TB-La	Scr	-0.036099	0.500849
TB-La	TC	0.0158946	0.76699
TB-La	TG	-0.0301628	0.573841
TB-La	AST	0.0100457	0.851449
TB-La	ALT	0.188704	0.000385764
TB-La	UACR	-0.0327769	0.541087
TB-La	GFR	0.140988	0.00825619
TB-Lb	BMI	-0.014109	0.792532
TB-Lb	WHR	0.057509	0.2833
TB-Lb	SBP	0.00680405	0.899068
TB-Lb	DBP	0.0272917	0.610857
TB-Lb	FBG	0.0685266	0.200921
TB-Lb	PBG	-0.000817587	0.98784
TB-Lb	HbA1c	0.0973536	0.0688921
TB-Lb	Scr	0.00869273	0.871269
TB-Lb	TC	-0.0755661	0.158341
TB-Lb	TG	0.000812851	0.98791
TB-Lb	AST	0.0200241	0.708915
TB-Lb	ALT	0.240024	5.60088e-06
TB-Lb	UACR	-0.0269331	0.615554
TB-Lb	GFR	-0.00089058	0.986754
TC-L	BMI	-0.0371058	0.488975
TC-L	WHR	-0.0224516	0.675523
TC-L	SBP	0.0221339	0.679858
TC-L	DBP	0.0206761	0.699888
TC-L	FBG	-0.0231165	0.666483
TC-L	PBG	-0.00566387	0.915913
TC-L	HbA1c	-0.0669299	0.211641
TC-L	Scr	0.0342477	0.523076
TC-L	TC	0.00462358	0.931315
TC-L	TG	-0.05869	0.273515
TC-L	AST	-0.0624435	0.24395
TC-L	ALT	-0.123001	0.0213543
TC-L	UACR	0.0331023	0.537076
TC-L	GFR	-0.0588609	0.272117
TC-La	BMI	0.00738294	0.890533
TC-La	WHR	-0.0273605	0.609958
TC-La	SBP	-0.0485248	0.365411
TC-La	DBP	-0.0835787	0.118582
TC-La	FBG	0.0467572	0.383156
TC-La	PBG	0.0369997	0.490218
TC-La	HbA1c	0.112607	0.0352176
TC-La	Scr	-0.0434907	0.417303
TC-La	TC	-0.0632552	0.237863
TC-La	TG	-0.126261	0.0181205
TC-La	AST	-0.069567	0.194151
TC-La	ALT	0.189186	0.000372458
TC-La	UACR	-0.00190971	0.971602
TC-La	GFR	0.0749995	0.161494
TC-Lb	BMI	0.00456727	0.93215
TC-Lb	WHR	0.0650477	0.2248
TC-Lb	SBP	0.0222403	0.678404
TC-Lb	DBP	0.0241562	0.652444
TC-Lb	FBG	0.106901	0.0456614
TC-Lb	PBG	-0.00161512	0.975981
TC-Lb	HbA1c	0.0673043	0.209091
TC-Lb	Scr	-0.00318629	0.952636
TC-Lb	TC	-0.0946506	0.0769962
TC-Lb	TG	-0.0491964	0.358806
TC-Lb	AST	-0.0506609	0.344661
TC-Lb	ALT	0.221617	2.87222e-05
TC-Lb	UACR	-0.0406476	0.448427
TC-Lb	GFR	-0.018396	0.731632
TB-Y	BMI	-0.0774857	0.148005
TB-Y	WHR	-0.0201248	0.707518
TB-Y	SBP	0.0323674	0.546156
TB-Y	DBP	0.0515616	0.336141
TB-Y	FBG	0.0546367	0.308078
TB-Y	PBG	0.0561805	0.294588
TB-Y	HbA1c	0.0229098	0.669288
TB-Y	Scr	0.0198159	0.711806
TB-Y	TC	-0.00593367	0.911924
TB-Y	TG	0.0564608	0.292182
TB-Y	AST	0.0324623	0.544979
TB-Y	ALT	0.0637362	0.234306
TB-Y	UACR	-0.00417952	0.937898
TB-Y	GFR	-0.0322653	0.547423
TB-Cr	BMI	-0.0511285	0.340221
TB-Cr	WHR	-0.0768138	0.151563
TB-Cr	SBP	-0.0644143	0.229357
TB-Cr	DBP	-0.0795343	0.137549
TB-Cr	FBG	0.0530325	0.322519
TB-Cr	PBG	0.121748	0.0227247
TB-Cr	HbA1c	0.169886	0.00142214
TB-Cr	Scr	-0.0249022	0.642445
TB-Cr	TC	-0.012732	0.812384
TB-Cr	TG	-0.0269886	0.614826
TB-Cr	AST	0.013922	0.795221
TB-Cr	ALT	0.26224	6.49584e-07
TB-Cr	UACR	-0.0383525	0.474482
TB-Cr	GFR	0.119727	0.0250952
TB-Cb	BMI	0.0209964	0.695469
TB-Cb	WHR	-0.059834	0.264256
TB-Cb	SBP	-0.0143025	0.789753
TB-Cb	DBP	-0.0383202	0.474854
TB-Cb	FBG	-0.0714948	0.18205
TB-Cb	PBG	0.0024143	0.964103
TB-Cb	HbA1c	-0.0899787	0.0928141
TB-Cb	Scr	-0.0136695	0.798854
TB-Cb	TC	0.0765598	0.152924
TB-Cb	TG	0.00425914	0.936717
TB-Cb	AST	-0.0129512	0.809216
TB-Cb	ALT	-0.23717	7.28049e-06
TB-Cb	UACR	0.0232424	0.664776
TB-Cb	GFR	0.0147132	0.783863
TC-Y	BMI	-0.0364466	0.496732
TC-Y	WHR	-0.0232066	0.665262
TC-Y	SBP	0.0218535	0.683693
TC-Y	DBP	0.0214423	0.689333
TC-Y	FBG	-0.024969	0.641553
TC-Y	PBG	-0.00488224	0.927483
TC-Y	HbA1c	-0.0675622	0.207348
TC-Y	Scr	0.0357109	0.505467
TC-Y	TC	0.00559258	0.916968
TC-Y	TG	-0.0588576	0.272144
TC-Y	AST	-0.0620672	0.246809
TC-Y	ALT	-0.125341	0.0189871
TC-Y	UACR	0.0328598	0.540064
TC-Y	GFR	-0.0581158	0.278244
TC-Cr	BMI	-0.00246975	0.963279
TC-Cr	WHR	-0.00639519	0.905104
TC-Cr	SBP	-0.0282006	0.599026
TC-Cr	DBP	-0.0596299	0.265892
TC-Cr	FBG	0.0765737	0.15285
TC-Cr	PBG	0.0310469	0.562659
TC-Cr	HbA1c	0.106622	0.0462333
TC-Cr	Scr	-0.0260137	0.627667
TC-Cr	TC	-0.0929331	0.0825357
TC-Cr	TG	-0.171097	0.00131265
TC-Cr	AST	-0.117777	0.0275807
TC-Cr	ALT	0.222503	2.66295e-05
TC-Cr	UACR	-0.00640594	0.904945
TC-Cr	GFR	0.0386941	0.470552
TC-Cb	BMI	0.000815514	0.987871
TC-Cb	WHR	-0.0606902	0.25747
TC-Cb	SBP	-0.0246854	0.645345
TC-Cb	DBP	-0.0279573	0.602183
TC-Cb	FBG	-0.0985077	0.0656513
TC-Cb	PBG	0.00340761	0.94935
TC-Cb	HbA1c	-0.0518617	0.333332
TC-Cb	Scr	-0.00734717	0.89106
TC-Cb	TC	0.0900546	0.092538
TC-Cb	TG	0.0717167	0.180694
TC-Cb	AST	0.0709327	0.18552
TC-Cb	ALT	-0.195207	0.000238471
TC-Cb	UACR	0.0338342	0.528108
TC-Cb	GFR	0.0308104	0.565641

## Sheet: Supplementary Table 6
Supplementary Table 6. Causal mediation analysis between Microorganisms & metabolites, plasma cytokines, and clinical markers
Cytokine	Metabolites	Clinical marker	Effect	ACME.avg.Estimate	ACME.avg.Pvalue	ACME.avg.adjPvalue	ADE.avg.Estimate	ADE.avg.Pvalue	ADE.avg.adjPvalue	Total Effect.avg.Estimate	Total Effect.avg.Pvalue	Total Effect.avg.adjPvalue
IFN-γ	Oxooctanoylcarnitine	GFR	ACME	-0.0730403	0	0	-0.0204291	0.748	0.993065	-0.0934694	0.138	0.993065
IFN-γ	Trehalose	UACR	ACME	0.0786106	0	0	0.0198939	0.784	0.993065	0.0985046	0.176	0.993065
IFN-γ	Trehalose	GFR	ACME	-0.0946032	0	0	0.00113379	0.914	0.993065	-0.0934694	0.138	0.993065
IL-1β	Oxooctanoylcarnitine	GFR	ACME	-0.0724537	0	0	-0.0473559	0.432	0.993065	-0.11981	0.062	0.786923
IL-1β	Trehalose	UACR	ACME	0.0821784	0	0	0.0250633	0.71	0.993065	0.107242	0.126	0.993065
IL-1β	Trehalose	GFR	ACME	-0.0978516	0	0	-0.021958	0.768	0.993065	-0.11981	0.062	0.786923
IL-6	Trehalose	UACR	ACME	0.0666607	0	0	0.00988899	0.88	0.993065	0.0765497	0.254	0.993065
IL-6	Trehalose	GFR	ACME	-0.0805172	0	0	0.0248404	0.62	0.993065	-0.0556769	0.392	0.993065
IL-10	Trehalose	UACR	ACME	0.0666365	0	0	-0.022914	0.718	0.993065	0.0437226	0.504	0.993065
IL-10	Trehalose	GFR	ACME	-0.0815099	0	0	0.0901827	0.142	0.993065	0.00867282	0.87	0.993065
TNF-α	Trehalose	UACR	ACME	0.062407	0	0	0.00332419	0.962	0.993065	0.0657312	0.304	0.993065
TNF-α	Trehalose	GFR	ACME	-0.0766896	0	0	0.0707586	0.222	0.993065	-0.00593099	0.954	0.993065
LPS	Trehalose	UACR	ACME	0.0701574	0	0	0.0143954	0.83	0.993065	0.0845529	0.224	0.993065
LPS	Trehalose	GFR	ACME	-0.0850387	0	0	0.0236996	0.638	0.993065	-0.0613391	0.346	0.993065
*ADE: Average direct effect, ACME: Average causal mediation effect.
*Only significant (adjusted P value < 0.05) in ACME are shown.
*The P values were corrected by the Benjamini-Hochberg procedure .

## Sheet: Supplementary Table 7
Supplementary Table 7. Alpha diversity between groups
Sample	Chao1	Faith_pd	Goods_coverage	Observed_species	Pielou_e	Shannon	Simpson	Group
H_O001	1538.76	81.3323	0.989718	1355.8	0.780926	8.12546	0.989546	N-D
H_O002	1334.94	120.441	0.991511	1215.9	0.75327	7.71934	0.984711	N-D
H_O003	897.198	63.8213	0.995227	816.3	0.666034	6.44249	0.942561	N-D
H_O004	1282.75	90.8969	0.991807	1132.4	0.759414	7.70435	0.984787	N-D
H_O005	1265.98	62.3125	0.992409	1125.1	0.751598	7.61803	0.981918	N-D
H_O006	2049.11	108.063	0.985329	1826.8	0.788288	8.54117	0.988584	N-D
H_O007	856.312	83.1407	0.994077	733.4	0.625371	5.95252	0.930426	N-D
H_O008	813.529	77.7196	0.995101	728.8	0.616403	5.86155	0.924168	N-D
H_O009	1865.33	108.685	0.986904	1656.5	0.788898	8.4364	0.985494	N-D
H_O010	1003.65	85.4327	0.992609	854.1	0.706872	6.88355	0.979036	N-D
H_O011	1602.71	96.1659	0.988183	1346.1	0.766986	7.97245	0.987691	N-D
H_O012	1281.93	84.844	0.990919	1104.3	0.715556	7.23348	0.976848	N-D
H_O013	1292.64	63.6813	0.99228	1160.4	0.753997	7.67599	0.977648	N-D
H_O014	764.165	74.812	0.995315	668.2	0.643367	6.03742	0.952097	N-D
H_O015	825.579	78.6599	0.994728	720.7	0.67405	6.39888	0.964982	N-D
H_O016	1493.9	63.3119	0.990335	1311.1	0.752367	7.79191	0.978656	N-D
H_O017	1024.18	81.7545	0.99323	888.7	0.695662	6.81434	0.970949	N-D
H_O018	1471.75	90.5278	0.989832	1264	0.767435	7.90745	0.987838	N-D
H_O019	869.774	53.2339	0.995992	803.6	0.72704	7.01617	0.966712	N-D
H_O020	648.774	69.3009	0.995959	558	0.667732	6.09234	0.965768	N-D
H_O021	744.596	72.9543	0.99526	644.1	0.692489	6.46168	0.974407	N-D
H_O022	950.183	86.0916	0.993966	830.5	0.679843	6.59295	0.965441	N-D
H_O023	1115.37	99.3413	0.99228	961.1	0.644742	6.38842	0.947133	N-D
H_O024	1694.42	123.597	0.989222	1545	0.736966	7.80695	0.981398	N-D
H_O025	925.372	78.1645	0.994206	814.7	0.693331	6.70449	0.970388	N-D
H_O026	818.806	84.4174	0.995042	716.5	0.713341	6.76588	0.976031	N-D
H_O027	1045.89	88.5293	0.993064	913.7	0.689526	6.78185	0.970334	N-D
H_O028	1488.36	95.3376	0.989954	1298.3	0.74775	7.73351	0.982375	N-D
H_O029	1553.73	78.8389	0.989614	1368.3	0.775066	8.07476	0.98786	N-D
H_O030	1177.26	84.2373	0.992228	1022	0.714547	7.14344	0.975395	N-D
H_O031	1204.51	93.5371	0.991411	1037.8	0.727031	7.28432	0.982191	N-D
H_O032	931.431	82.4652	0.994047	810.8	0.674405	6.51687	0.963654	N-D
H_O033	672.419	68.8149	0.995689	584.3	0.615841	5.65989	0.937269	N-D
H_O034	1384.96	95.7926	0.990135	1188.9	0.741786	7.5776	0.984794	N-D
H_O035	1162.55	102.863	0.99093	1029.6	0.693424	6.93964	0.97755	N-D
H_O036	863.551	94.0605	0.993567	755.8	0.596173	5.70049	0.92717	N-D
H_O037	989.907	108.03	0.993119	893.4	0.719901	7.0573	0.980556	N-D
H_O038	431.48	64.4469	0.996817	385.5	0.527477	4.53124	0.862548	N-D
H_O039	743.539	91.1726	0.99374	623.7	0.654185	6.07382	0.962946	N-D
H_O040	702.065	65.8845	0.994739	594.1	0.672024	6.19234	0.957977	N-D
H_O041	630.355	73.673	0.99597	569.1	0.68088	6.2317	0.962904	N-D
H_O042	992.116	91.137	0.992838	881.2	0.707396	6.92064	0.977193	N-D
H_O043	762.2	79.5331	0.99418	649.6	0.643226	6.00982	0.962488	N-D
H_O044	851.568	91.036	0.99323	737	0.674266	6.42267	0.966186	N-D
H_O045	787.393	93.2636	0.993267	656.9	0.544484	5.09605	0.861113	N-D
H_O046	565.746	80.3421	0.995748	501.1	0.589072	5.28323	0.92479	N-D
H_O047	728.342	96.5433	0.995489	672.2	0.621199	5.8347	0.93794	N-D
H_O048	710.318	80.985	0.995534	644	0.640784	5.97908	0.953459	N-D
H_O049	540.516	60.0507	0.996251	474	0.625841	5.56283	0.93725	N-D
H_O050	515.395	79.2551	0.998137	483.8	0.730161	6.51172	0.972328	N-D
H_O051	785.608	79.669	0.994295	688.1	0.652491	6.15061	0.95444	N-D
H_O052	844.088	80.8729	0.993252	698.2	0.654744	6.18561	0.954219	N-D
H_O053	389.913	61.366	0.996983	335.6	0.475738	3.99163	0.829047	N-D
H_O054	1121.44	111.422	0.99123	996.2	0.632023	6.29512	0.953036	N-D
H_O055	580.802	72.9448	0.995282	493.4	0.519005	4.64328	0.880691	N-D
H_O056	702.016	96.9743	0.994424	607.5	0.507489	4.69257	0.855766	N-D
H_O057	883.856	85.0301	0.994332	812	0.694364	6.71125	0.972798	N-D
H_O058	238.109	41.8718	0.998732	214.9	0.690831	5.35212	0.945853	N-D
H_O059	981.559	96.1223	0.991906	832.3	0.62119	6.02612	0.954912	N-D
H_O060	696.283	89.7719	0.994572	601.7	0.525304	4.84996	0.854709	N-D
H_O061	465.118	72.4909	0.996491	409.6	0.44623	3.87236	0.791114	N-D
H_O062	744.228	103.596	0.993848	646	0.611681	5.7102	0.955604	N-D
H_O063	432.306	57.9441	0.996876	377.6	0.547561	4.68743	0.875594	N-D
H_O064	889.476	84.6531	0.992894	763	0.605495	5.79787	0.924231	N-D
H_O065	995.724	114.564	0.993093	900.7	0.641861	6.29977	0.951398	N-D
H_O066	939.597	86.4322	0.993178	829.7	0.658814	6.3881	0.962089	N-D
H_O067	1302.05	128.564	0.989888	1153.9	0.684242	6.96028	0.971829	N-D
H_O068	931.154	116.102	0.991655	771.6	0.564737	5.41672	0.928662	N-D
H_O069	689.406	86.4667	0.994069	567.8	0.582048	5.32517	0.913816	N-D
H_O070	646.01	82.2876	0.994868	562.5	0.514778	4.70282	0.860229	N-D
H_O071	667.008	82.2354	0.99563	597.8	0.592892	5.46851	0.922528	N-D
H_O072	450.732	59.5548	0.996987	397.8	0.526753	4.54895	0.865901	N-D
H_O073	313.077	48.1008	0.998532	291.3	0.614022	5.02648	0.938582	N-D
H_O074	304.694	49.595	0.99787	261.3	0.433446	3.48022	0.74835	N-D
H_O075	650.935	61.8186	0.995249	566.5	0.625411	5.71993	0.945143	N-D
H_O076	1023.76	116.384	0.99123	875.4	0.588399	5.75085	0.89859	N-D
H_O077	679.197	99.4209	0.995094	610.3	0.520854	4.81961	0.887267	N-D
H_O078	580.696	54.9672	0.996343	511.3	0.631693	5.68387	0.938528	N-D
H_O079	464.532	58.0607	0.996717	413.5	0.55726	4.84348	0.91813	N-D
H_O080	1173.22	132.846	0.990239	1018.6	0.597293	5.96834	0.936194	N-D
H_O081	914.048	85.6455	0.99326	787.9	0.562188	5.40928	0.92241	N-D
H_O082	817.12	81.7272	0.994395	739.8	0.630981	6.01386	0.93893	N-D
H_O083	1179.74	110.953	0.990893	1036.6	0.687833	6.89045	0.970153	N-D
H_O084	865.49	95.6095	0.993866	770.2	0.602472	5.77713	0.916685	N-D
H_O085	640.331	72.8857	0.99533	548	0.618068	5.62316	0.939001	N-D
H_O086	837.281	93.2937	0.993744	737.1	0.607396	5.78583	0.936564	N-D
H_O087	1120.17	103.317	0.99181	959.8	0.708915	7.0229	0.97278	N-D
H_O088	538.465	58.7668	0.995663	449.8	0.654963	5.77215	0.960937	N-D
H_O089	814.556	101.113	0.993737	705.9	0.600526	5.68294	0.932531	N-D
H_O090	633.234	87.6962	0.994761	546	0.421774	3.83505	0.76207	N-D
H_O091	453.688	55.7979	0.997874	415	0.744053	6.47093	0.977725	N-D
H_O092	944.037	106.719	0.993419	842.5	0.679135	6.60015	0.973755	N-D
H_O093	1510.55	117.429	0.986194	1251.7	0.701952	7.22284	0.98116	N-D
H_O094	535.606	65.5392	0.9958	461.4	0.523732	4.63488	0.874849	N-D
H_O095	1467.59	133.871	0.987347	1248.1	0.636536	6.54708	0.940917	N-D
H_O096	1196.88	123.135	0.990498	1046.8	0.702865	7.05096	0.979884	N-D
H_O097	850.711	88.979	0.993507	722.2	0.669485	6.35754	0.963253	N-D
H_O098	694.537	66.2707	0.994691	579.6	0.609275	5.59244	0.939513	N-D
H_O099	357.942	51.8938	0.997382	312.7	0.583844	4.8392	0.93656	N-D
H_O100	693.218	76.056	0.996976	641.8	0.76849	7.16684	0.983289	N-D
H_O101	844.134	89.4791	0.993888	739.8	0.653736	6.23069	0.957489	N-D
H_O102	1178.91	120.147	0.99181	1046.8	0.733124	7.3545	0.980565	N-D
H_O103	739.466	82.377	0.994742	662.5	0.658338	6.16971	0.96483	N-D
H_O104	530.354	77.6118	0.995204	442.6	0.500858	4.4023	0.864352	N-D
H_O105	917.443	108.389	0.99326	822.8	0.687586	6.65884	0.97544	N-D
H_O106	533.356	76.2649	0.995903	474.7	0.510214	4.53616	0.876839	N-D
H_O107	864.413	92.1289	0.992712	737	0.632288	6.02283	0.953271	N-D
H_O108	842.855	81.0602	0.992387	653.3	0.536385	5.01592	0.856565	N-D
H_O109	716.42	94.9787	0.993548	586.9	0.585795	5.3875	0.938098	N-D
H_O110	656.478	72.8724	0.994654	543.6	0.571606	5.19371	0.921267	N-D
H_O111	833.192	84.8931	0.99374	709.7	0.54211	5.13427	0.829244	N-D
H_O112	653.868	73.1665	0.994598	542.3	0.51091	4.64048	0.886073	N-D
H_O113	1044.49	104.897	0.991563	878.9	0.621799	6.08088	0.930798	N-D
H_O114	902.401	103.27	0.991758	743.3	0.524869	5.00606	0.870074	N-D
H_O115	586.965	75.9902	0.994886	476.6	0.569959	5.07061	0.925473	N-D
H_O116	1074.34	100.955	0.991041	905	0.628226	6.17023	0.956882	N-D
H_O117	571.75	79.2779	0.995574	502.3	0.502195	4.50584	0.846298	N-D
H_O118	875.999	109.845	0.993034	770.7	0.626431	6.00746	0.95647	N-D
H_O119	786.741	93.5969	0.993097	659.4	0.524534	4.91219	0.880871	N-D
H_O120	846.154	93.4302	0.993493	716.6	0.58702	5.56779	0.903876	N-D
H_O121	968.421	94.6594	0.991492	809.7	0.609934	5.89264	0.942007	N-D
H_O122	651.599	80.3041	0.994069	526.2	0.474934	4.29307	0.81765	N-D
H_O123	567.296	75.5591	0.995345	485	0.593266	5.29287	0.943856	N-D
H_O124	707.645	86.0793	0.994321	605.2	0.578552	5.34651	0.915272	N-D
H_O125	520.496	64.4866	0.995874	436.6	0.564081	4.94696	0.89769	N-D
H_O126	579.163	60.0192	0.995648	484.9	0.594856	5.30685	0.924015	N-D
H_O127	800.36	86.843	0.993666	698.8	0.645616	6.10016	0.961876	N-D
H_O128	1187.44	109.168	0.990095	1012.9	0.696844	6.95743	0.976278	N-D
H_O129	542.058	80.1887	0.995877	478.2	0.555166	4.94172	0.902079	N-D
H_O130	663.275	77.4683	0.994683	561.8	0.575735	5.25861	0.922608	N-D
H_O131	747.214	78.11	0.994254	652.8	0.569996	5.32969	0.911515	N-D
H_O132	729.939	92.1132	0.993396	591.1	0.591473	5.4458	0.937776	N-D
H_O133	1255.86	94.8797	0.990671	1117.7	0.687597	6.96278	0.971313	N-D
H_O134	648.229	82.8883	0.994628	552.7	0.501833	4.57181	0.862381	N-D
H_O135	554.81	76.2522	0.995227	469.3	0.451813	4.00952	0.789237	N-D
H_O136	1401.35	115.958	0.988076	1194.6	0.711638	7.27453	0.979292	N-D
H_O137	1010.94	96.4824	0.990697	816.2	0.594532	5.75062	0.933693	N-D
H_O138	810.631	103.012	0.993733	723.3	0.50168	4.76515	0.8238	N-D
H_O139	724.804	94.2098	0.99506	662.5	0.61826	5.79409	0.954847	N-D
H_O140	995.073	97.0295	0.991555	830.7	0.637166	6.17928	0.959197	N-D
H_O141	1037.41	96.382	0.991832	898.3	0.63159	6.19655	0.940694	N-D
H_O142	1351.43	133.225	0.988142	1146	0.623708	6.33832	0.94086	N-D
H_O143	772.378	87.1759	0.995412	718.4	0.595484	5.65029	0.911023	N-D
H_O144	738.426	94.6665	0.993611	642.9	0.564307	5.26405	0.92999	N-D
H_O145	1056.24	109.06	0.991507	906.7	0.661391	6.49775	0.962975	N-D
H_O146	401.708	58.3889	0.996953	354.1	0.53661	4.54373	0.899721	N-D
H_O147	691.916	79.3871	0.994402	583	0.498647	4.58116	0.857434	N-D
H_O148	1303.91	118.718	0.987525	1012.2	0.666454	6.65329	0.969318	N-D
H_O149	2750.87	190.286	0.972776	2162.7	0.67807	7.51203	0.955214	N-D
H_O150	1303.03	150.074	0.988993	1130	0.60895	6.17603	0.947386	N-D
H_O151	1734.08	141.026	0.985676	1480.7	0.638291	6.7225	0.938188	N-D
H_O152	1287.07	147.949	0.98883	1105.4	0.610998	6.17732	0.942653	N-D
H_O153	2025.07	170.402	0.983439	1762	0.670622	7.23129	0.951159	N-D
H_O154	1577.24	123.594	0.98683	1320	0.603197	6.25291	0.883111	N-D
H_O155	1563.79	154.518	0.987159	1358.9	0.664394	6.91515	0.965875	N-D
H_O156	1670.16	125.477	0.985092	1352.5	0.658834	6.85275	0.949928	N-D
H_O157	2692.13	181.936	0.975764	2260.7	0.726293	8.09274	0.978485	N-D
H_O158	2540.96	175.751	0.976932	2106.8	0.754506	8.33034	0.988389	N-D
H_O159	1774.58	168.684	0.984397	1487.9	0.689999	7.27188	0.976899	N-D
H_O160	2267.78	149.425	0.980089	1918.5	0.722397	7.87825	0.979658	N-D
H_O161	1431.87	123.951	0.987976	1221.6	0.642917	6.5928	0.961874	N-D
H_O162	2319.29	150.533	0.980518	2017.2	0.736966	8.09049	0.985056	N-D
H_O163	1447.79	136.286	0.986896	1169.9	0.651971	6.64494	0.969292	N-D
H_O164	951.62	92.0251	0.991947	782.8	0.485774	4.66948	0.827941	N-D
H_O165	1598.38	134.184	0.985776	1288	0.629206	6.50024	0.940585	N-D
H_O166	176.732	53.7155	0.998443	142	0.221989	1.58682	0.492959	N-D
H_O167	1049.01	98.3097	0.991352	872.1	0.525501	5.1332	0.879041	N-D
H_O168	1151.05	130.291	0.989488	945.1	0.534923	5.28732	0.910038	N-D
H_O169	1410.17	138.138	0.987817	1168.2	0.658087	6.70593	0.969404	N-D
H_O170	1561.03	128.544	0.98622	1286.6	0.674102	6.96297	0.970697	N-D
H_O171	1388.77	132.926	0.987813	1149.3	0.604011	6.14065	0.935199	N-D
H_O172	2055.84	162.091	0.981975	1735.7	0.68307	7.3507	0.953966	N-D
H_O173	1773.89	158.796	0.984722	1519.2	0.649643	6.86612	0.952038	N-D
H_O174	1738.82	127.332	0.980977	1144.5	0.492305	5.002	0.84365	N-D
H_O175	1460.07	129.046	0.986904	1188.8	0.548177	5.59972	0.851007	N-D
H_O176	1357.02	121.232	0.987954	1121.3	0.565371	5.72772	0.911484	N-D
H_O177	1338.33	128.743	0.988401	1100.5	0.560297	5.66117	0.846241	N-D
H_O178	1297.41	130.951	0.990967	1180	0.608589	6.21038	0.914658	N-D
H_O179	1861.8	133.449	0.986948	1680.5	0.665163	7.12699	0.942371	N-D
H_O180	1618.31	139.164	0.985857	1343.8	0.622412	6.46813	0.944193	N-D
H_O181	1694.97	156.537	0.984582	1400.9	0.619501	6.47511	0.930445	N-D
H_O182	1886.51	142.453	0.984068	1596.6	0.673315	7.16458	0.955269	N-D
H_O183	1715.78	132.486	0.987248	1535.3	0.673804	7.13174	0.931937	N-D
H_O184	2011.18	137.257	0.982197	1656.8	0.683276	7.307	0.966883	N-D
H_O185	1658.93	127.841	0.98375	1203.5	0.587504	6.01187	0.936485	N-D
H_G001	2306.05	157.854	0.975775	1742.7	0.586208	6.31172	0.909783	N-D
H_G002	3591.75	206.398	0.960597	2807.6	0.696695	7.98071	0.977702	N-D
H_G003	4976.62	243.541	0.94645	3977.1	0.776673	9.28705	0.989213	N-D
H_G004	4739.66	245.626	0.948673	3761	0.757319	8.99458	0.987059	N-D
H_G005	1810.14	98.6877	0.981853	1429.3	0.576668	6.0441	0.878035	N-D
H_G006	1169.44	69.423	0.989119	961.8	0.533376	5.28546	0.860036	N-D
H_G007	3157.72	213.996	0.969478	2650.6	0.717015	8.15395	0.97929	N-D
H_G008	2141.92	99.59	0.980367	1784	0.704802	7.61246	0.972425	N-D
H_G009	2503.32	160.406	0.978019	2151.3	0.662309	7.3324	0.95919	N-D
H_G010	4341.02	290.283	0.954844	3580.2	0.764566	9.02631	0.987589	N-D
H_G011	4112.89	255.621	0.954696	3220.2	0.678155	7.90248	0.93959	N-D
H_G012	2684.79	150.056	0.973393	2205.9	0.702793	7.80597	0.982539	N-D
H_G013	4123.04	184.46	0.954418	2992.5	0.639316	7.38224	0.925207	N-D
H_G014	3957.76	205.955	0.954829	2857.5	0.699088	8.02587	0.981617	N-D
H_G015	1542.81	70.2292	0.984952	1219.9	0.546235	5.60024	0.921118	N-D
H_G016	1116.34	74.7343	0.989836	905.9	0.473071	4.64703	0.797062	N-D
H_G017	2127.05	100.347	0.979723	1755	0.668518	7.20477	0.970639	N-D
H_G018	2874.49	164.57	0.970783	2320.7	0.687677	7.68845	0.976391	N-D
H_G019	1635.21	89.0875	0.985018	1351.9	0.598457	6.2244	0.92422	N-D
H_G020	2016.67	120.404	0.981779	1707.4	0.624561	6.70625	0.91782	N-D
H_G021	3048.09	178.208	0.971419	2577.1	0.70505	7.98929	0.97561	N-D
H_G022	3676.75	232.485	0.963551	3067	0.732527	8.48458	0.972525	N-D
H_G023	3220.81	186.549	0.96896	2688.5	0.717293	8.17181	0.981437	N-D
H_G024	3833.19	267.176	0.964224	3334.5	0.745501	8.72478	0.982809	N-D
H_G025	3627.72	121.55	0.960146	2662	0.680125	7.73862	0.955694	N-D
H_G026	719.973	62.5834	0.993097	549.2	0.479152	4.36073	0.844875	N-D
H_G027	2846.63	118.675	0.971286	2260	0.705546	7.86123	0.975155	N-D
H_G028	1111.48	73.6153	0.990161	897.7	0.535739	5.25559	0.880754	N-D
H_G029	4563.2	240.467	0.951815	3660	0.766527	9.07384	0.986006	N-D
H_G030	2563.29	137.415	0.975738	2135.6	0.717008	7.93039	0.978166	N-D
H_G031	2601.68	136.262	0.975035	2149.6	0.661317	7.32066	0.941515	N-D
H_G032	2851	159.225	0.972218	2371.2	0.69699	7.81422	0.97179	N-D
H_G033	3166.87	152.578	0.968868	2566	0.723606	8.19505	0.979031	N-D
H_G034	3452.5	214.822	0.964686	2817.6	0.702039	8.04551	0.959561	N-D
H_G035	2008.43	122.48	0.98033	1628.4	0.590685	6.3021	0.924917	N-D
H_G036	3164.8	159.414	0.972979	2767.6	0.717901	8.20878	0.960686	N-D
H_G037	5862.15	186.498	0.93341	4343.7	0.795781	9.61676	0.992983	N-D
H_G038	6956.63	326.53	0.918091	5253.1	0.810523	10.0172	0.99317	N-D
H_G039	1035.59	58.9194	0.990472	815.3	0.527741	5.10384	0.875441	N-D
H_G040	3845.72	202.901	0.956663	2958	0.677965	7.8172	0.968705	N-D
H_G041	2144.19	107.445	0.978148	1640.6	0.645962	6.89885	0.952446	N-D
H_G042	4627.63	250.04	0.952126	3829.5	0.777571	9.25537	0.990212	N-D
H_G043	3303.42	164.605	0.967611	2709.3	0.744303	8.48775	0.982695	N-D
H_G044	2658.88	156.427	0.97339	2139.4	0.669969	7.41184	0.956438	N-D
H_G045	1589.35	79.9922	0.984966	1287.3	0.512008	5.28907	0.844848	N-D
H_G046	3373.63	149.553	0.964124	2742.4	0.674739	7.70633	0.965723	N-D
H_G047	2838.3	137.861	0.973575	2434.3	0.632778	7.1183	0.927453	N-D
H_G048	3639.88	181.506	0.961798	2967.8	0.721279	8.32007	0.983856	N-D
H_G049	2672.11	135.777	0.974591	2204.7	0.713977	7.92967	0.966954	N-D
H_G050	4134.58	200.843	0.95603	3296.4	0.711771	8.31822	0.962461	N-D
H_G051	1943.06	93.1689	0.982445	1634.9	0.6348	6.77646	0.939125	N-D
H_G052	3051.2	165.473	0.971149	2567.9	0.746571	8.45594	0.985186	N-D
H_G053	4362.25	213.831	0.95369	3451.8	0.753388	8.85465	0.986955	N-D
H_G054	3782.07	133.121	0.962076	3111.5	0.731905	8.49255	0.981579	N-D
H_G055	3202.39	163.229	0.969215	2679.8	0.737116	8.39419	0.984985	N-D
H_G056	2409.17	159.951	0.976766	1989.2	0.655106	7.17861	0.941182	N-D
H_G057	2217.21	110.191	0.977816	1785.8	0.629782	6.8031	0.949015	N-D
H_G058	3060.61	193.804	0.967186	2353.4	0.671335	7.5193	0.96587	N-D
H_G059	2822.23	155.418	0.969626	2180.7	0.664514	7.3698	0.968047	N-D
H_G060	3636.26	195.799	0.960412	2849.2	0.710287	8.15147	0.977744	N-D
H_G061	2773.32	134.878	0.972824	2242.6	0.708816	7.88979	0.966361	N-D
H_G062	2607.66	148.629	0.974447	2104.5	0.686814	7.58189	0.969008	N-D
H_G063	2689.68	161.727	0.974277	2262.7	0.731796	8.15497	0.982683	N-D
H_G064	2441.33	184.014	0.981639	2238.3	0.71131	7.91559	0.983034	N-D
H_G065	1126.31	71.4975	0.990927	964.7	0.648792	6.43205	0.962729	N-D
H_G066	2793.01	178.885	0.97329	2362.1	0.683037	7.654	0.969869	N-D
H_G067	2659.76	181.621	0.974451	2231.5	0.696991	7.75316	0.975148	N-D
H_G068	1933.96	157.163	0.983136	1678.5	0.675309	7.23453	0.972855	N-D
H_G069	3158.87	190.515	0.971334	2742	0.758273	8.66023	0.98766	N-D
H_G070	2295.8	159.053	0.978892	1979.5	0.642779	7.03899	0.956316	N-D
H_G071	2723.86	167.277	0.973952	2283.8	0.674946	7.53051	0.956871	N-D
H_G072	2428.08	155.743	0.97766	2050.9	0.702863	7.73287	0.976706	N-D
H_G073	3095.72	152.01	0.968757	2482.2	0.702997	7.92797	0.973001	N-D
H_G074	3152.5	143.855	0.966675	2412.9	0.720137	8.09183	0.980427	N-D
H_G075	2909.84	162.048	0.970284	2320.5	0.671954	7.51257	0.972043	N-D
H_G076	2212.03	116.702	0.980226	1888.6	0.682905	7.4321	0.969715	N-D
H_G077	3360.06	182.351	0.967038	2796.2	0.729558	8.35287	0.978404	N-D
H_G078	2549.06	124.549	0.97634	2150.1	0.688332	7.61992	0.968112	N-D
H_G079	3795.66	239.225	0.964109	3248.4	0.774569	9.03573	0.989364	N-D
H_G080	2820.8	178.044	0.976507	2500.9	0.7131	8.04963	0.968317	N-D
H_G081	2767.01	139.835	0.972961	2264.8	0.662347	7.38194	0.952128	N-D
H_G082	1505.26	89.4062	0.986793	1286.1	0.62248	6.42945	0.956453	N-D
H_G083	3265.85	181.257	0.973013	2915	0.778689	8.96215	0.991655	N-D
H_G084	4246.73	245.533	0.949963	3077.1	0.67698	7.84438	0.972415	N-D
H_G085	2195.17	104.564	0.978962	1762.3	0.648646	6.99445	0.959578	N-D
H_G086	2208.54	104.055	0.979328	1812.9	0.655183	7.09172	0.959934	N-D
H_G087	3003.93	181.268	0.968032	2335.4	0.655347	7.33294	0.967581	N-D
H_G088	4211.34	230.141	0.955779	3431.4	0.750438	8.81355	0.986503	N-D
H_G089	3239.32	223.153	0.966675	2624.6	0.686556	7.79782	0.97067	N-D
H_G090	2476.56	131.755	0.976422	2010.2	0.675972	7.41751	0.950405	N-D
H_G091	3049.74	223.987	0.97586	2770.6	0.757001	8.65704	0.988181	N-D
H_G092	3381.43	182.808	0.968798	2904.2	0.758311	8.72353	0.988909	N-D
H_G093	2723.25	146.623	0.974532	2300.7	0.669673	7.47878	0.948531	N-D
H_G094	2808.78	129.555	0.976573	2471	0.734021	8.27306	0.97999	N-D
H_G095	1131.17	95.5368	0.992735	1051.3	0.647391	6.49846	0.947606	N-D
H_G096	853.21	79.2239	0.992365	712.3	0.569444	5.39621	0.904854	N-D
H_G097	1145.43	114.445	0.9891	906.2	0.654987	6.43432	0.965482	N-D
H_G098	1050.82	97.4802	0.991692	918.4	0.678563	6.67905	0.972909	N-D
H_G099	313.203	42.9452	0.99763	248.6	0.62309	4.95805	0.939259	N-D
H_G100	578.384	67.0139	0.995497	493.8	0.515001	4.608	0.851613	N-D
H_G101	1606.11	153.069	0.98544	1369.4	0.684303	7.12996	0.976264	N-D
H_G102	644.162	65.9329	0.994938	550.9	0.621336	5.65764	0.948946	N-D
H_G103	487.693	60.6293	0.996295	422.6	0.593439	5.17657	0.923125	N-D
H_G104	472.438	53.4545	0.996702	414.1	0.637734	5.54427	0.948313	N-D
H_G105	1004.04	84.5438	0.991233	861.8	0.584606	5.70059	0.918803	N-D
H_G106	1518.25	126.154	0.986523	1326.3	0.624166	6.47457	0.95737	N-D
H_G107	1416.19	131.479	0.988952	1263.8	0.595578	6.13654	0.930036	N-D
H_G108	1458.46	145.029	0.988046	1290.5	0.624185	6.45013	0.952434	N-D
H_G109	754.904	66.7335	0.993677	662.2	0.502139	4.70558	0.883906	N-D
H_G110	655.854	61.7322	0.995589	592.2	0.593554	5.46655	0.889269	N-D
H_G111	1306.63	120.539	0.989507	1158.5	0.687135	6.99362	0.976781	N-D
H_G112	568.496	60.3048	0.995526	483.2	0.533572	4.75745	0.866981	N-D
H_G113	282.783	37.594	0.99844	249.1	0.580465	4.62067	0.904742	N-D
H_G114	477.092	57.5692	0.996395	406.1	0.568704	4.92798	0.888211	N-D
H_G115	1182.9	97.9979	0.990405	1045.9	0.666914	6.68948	0.974743	N-D
H_G116	1519.39	122.908	0.987318	1329.1	0.654285	6.789	0.96333	N-D
H_G117	886.456	87.9047	0.992613	764.4	0.657004	6.29288	0.965918	N-D
H_G118	1001.19	103.016	0.991607	870.8	0.639206	6.24255	0.963237	N-D
H_G119	864.245	89.3164	0.992975	749	0.568857	5.43187	0.895584	N-D
H_G120	1481.15	136.066	0.986201	1258.9	0.671157	6.9115	0.977699	N-D
H_G121	1693.8	156.842	0.984881	1468.3	0.655496	6.89577	0.955746	N-D
H_G122	791.04	88.678	0.994358	713.3	0.624688	5.92098	0.950378	N-D
H_G123	1104.02	113.863	0.991507	980.5	0.658975	6.54842	0.961716	N-D
H_G124	2162.64	181.387	0.97976	1853.7	0.677953	7.35997	0.977391	N-D
H_G125	365.326	47.1471	0.997009	310.5	0.594605	4.92232	0.917465	N-D
H_G126	633.665	72.3898	0.995256	555.8	0.619065	5.64485	0.946842	N-D
H_G127	1302.2	131.886	0.990494	1182.3	0.662706	6.76448	0.963616	N-D
T_O001	1079.64	102.604	0.991245	897.1	0.640637	6.28407	0.940793	T2DM
T_O002	1776.26	126.707	0.983177	1444.6	0.731858	7.68185	0.9865	T2DM
T_O003	1134.18	93.7523	0.989973	885.7	0.611601	5.98793	0.927483	T2DM
T_O004	1107.6	114.119	0.989814	883	0.625383	6.1201	0.953003	T2DM
T_O005	984.69	108.523	0.991326	804.3	0.544735	5.25749	0.860722	T2DM
T_O006	1332.38	106.762	0.98798	1066.1	0.601563	6.05054	0.891425	T2DM
T_O007	782.584	93.0148	0.993141	635	0.561154	5.22465	0.879592	T2DM
T_O008	1502.28	132.601	0.986405	1235.3	0.687707	7.06317	0.975809	T2DM
T_O009	986.775	100.992	0.9915	816.5	0.666224	6.44452	0.972792	T2DM
T_O010	973.468	93.1381	0.991333	755.7	0.534598	5.11157	0.833086	T2DM
T_O011	990.774	97.112	0.990653	778.8	0.642176	6.16811	0.958473	T2DM
T_O012	879.197	82.3869	0.993274	747.4	0.607621	5.80014	0.929089	T2DM
T_O013	647.406	82.6351	0.994443	537.6	0.491452	4.45752	0.824482	T2DM
T_O014	845.256	91.1515	0.99242	675.2	0.573539	5.39063	0.904976	T2DM
T_O015	1419.54	109.862	0.988176	1243.6	0.710883	7.30802	0.981455	T2DM
T_O016	1092.66	92.5932	0.990072	868.3	0.566482	5.52998	0.873481	T2DM
T_O017	677.656	75.1173	0.994088	545.7	0.428588	3.8966	0.737853	T2DM
T_O018	628.886	67.7489	0.994872	524.8	0.50625	4.57422	0.841793	T2DM
T_O019	988.731	98.6918	0.991511	794.9	0.601327	5.79346	0.935841	T2DM
T_O020	1234.16	113.842	0.990084	1036.7	0.677901	6.79102	0.972792	T2DM
T_O021	892.909	99.9496	0.992113	726.1	0.61484	5.84335	0.951643	T2DM
T_O022	767.45	87.0374	0.993474	626.4	0.578151	5.37151	0.916795	T2DM
T_O023	892.377	97.9577	0.992339	731.2	0.613265	5.83458	0.95003	T2DM
T_O024	710.786	66.7966	0.994354	585.4	0.644099	5.92119	0.952172	T2DM
T_O025	944.484	99.784	0.991385	744.7	0.608622	5.80651	0.939277	T2DM
T_O026	1966.51	153.618	0.980844	1553.8	0.70462	7.47004	0.980853	T2DM
T_O027	474.878	52.1984	0.995996	395.1	0.475505	4.10163	0.863372	T2DM
T_O028	1750.17	115.8	0.983306	1409.2	0.716481	7.49484	0.975799	T2DM
T_O029	1209.09	108.599	0.989385	988.9	0.601009	5.97978	0.914316	T2DM
T_O030	1108.89	92.7915	0.990194	920	0.659736	6.49537	0.953516	T2DM
T_O031	912.554	87.5132	0.992661	753	0.589545	5.63383	0.928847	T2DM
T_O032	667.087	80.0414	0.994295	547.7	0.518609	4.71786	0.851201	T2DM
T_O033	570.23	67.1593	0.995138	461.4	0.488624	4.32419	0.799847	T2DM
T_O034	749.346	72.3949	0.993359	601.9	0.472556	4.36319	0.764541	T2DM
T_O035	511.988	56.361	0.995386	398	0.577439	4.98703	0.938431	T2DM
T_O036	1243.91	87.354	0.989315	1025.4	0.702324	7.02457	0.979247	T2DM
T_O037	1380.76	116.238	0.987573	1127.6	0.702518	7.12275	0.976092	T2DM
T_O038	1040.86	87.5811	0.991097	853.5	0.689114	6.71003	0.968422	T2DM
T_O039	1337.83	102.308	0.988634	1092.9	0.680833	6.87222	0.964481	T2DM
T_O040	1594.92	111.757	0.985462	1304.8	0.70843	7.33195	0.976439	T2DM
T_O041	778.666	77.8349	0.99323	635.3	0.578078	5.38255	0.931325	T2DM
T_O042	578.893	60.8617	0.995556	487.2	0.53363	4.76441	0.887448	T2DM
T_O043	938.992	98.2555	0.991411	749.9	0.495269	4.72999	0.795711	T2DM
T_O044	672.851	61.9878	0.994557	550.9	0.599708	5.46066	0.931698	T2DM
T_O045	794.414	70.8406	0.993755	668.1	0.62922	5.90447	0.946972	T2DM
T_O046	796.975	84.6655	0.993659	676.9	0.604299	5.68201	0.932893	T2DM
T_O047	1011.8	81.0164	0.99116	821	0.622004	6.02172	0.93504	T2DM
T_O048	1452.47	95.5509	0.987248	1199.6	0.68577	7.01426	0.969302	T2DM
T_O049	596.463	53.9742	0.995108	468.6	0.607444	5.38909	0.936964	T2DM
T_O050	613.215	60.6914	0.994661	485.4	0.584477	5.21514	0.938034	T2DM
T_O051	772.606	94.6264	0.992735	604.8	0.50962	4.70892	0.814766	T2DM
T_O052	1240.48	117.877	0.988834	970.3	0.686511	6.81159	0.975411	T2DM
T_O053	1131.81	96.8148	0.989718	866.1	0.661789	6.45793	0.960306	T2DM
T_O054	422.081	52.1323	0.997785	381.9	0.607932	5.21416	0.935748	T2DM
T_O055	788.858	78.3194	0.993278	622.6	0.609009	5.65275	0.93635	T2DM
T_O056	1171.77	95.7488	0.989278	904	0.659196	6.47331	0.961155	T2DM
T_O057	1458.95	122.76	0.985654	1080.3	0.668897	6.74057	0.971113	T2DM
T_O058	581.383	73.1965	0.994983	488.8	0.571527	5.10539	0.931995	T2DM
T_O059	1235.68	108.484	0.98927	1037.7	0.718232	7.19606	0.983532	T2DM
T_O060	1046.8	95.4661	0.990827	811.3	0.609408	5.8892	0.929736	T2DM
T_O061	1208.26	92.6141	0.989137	931.2	0.657336	6.4832	0.964332	T2DM
T_O062	806.217	83.2613	0.993101	619.2	0.527288	4.89016	0.839255	T2DM
T_O063	804.563	65.9616	0.992705	629.4	0.608377	5.65648	0.939634	T2DM
T_O064	1124.77	92.446	0.989788	852.5	0.632486	6.15746	0.948781	T2DM
T_O065	1003.93	94.923	0.990952	788.4	0.610387	5.8735	0.947199	T2DM
T_O066	882.567	81.7699	0.992247	701.8	0.639417	6.04555	0.950431	T2DM
T_O067	1455.76	103.006	0.986061	1093.7	0.683124	6.89603	0.963387	T2DM
T_O068	1044.68	94.1381	0.990816	846.8	0.56659	5.51053	0.872435	T2DM
T_O069	885.465	87.0532	0.992036	688	0.49383	4.65494	0.796625	T2DM
T_O070	891.584	81.04	0.992228	701.7	0.55071	5.20676	0.880928	T2DM
T_O071	794.918	81.5949	0.993274	673.1	0.559887	5.25993	0.902696	T2DM
T_O072	346.716	50.1335	0.997131	277.4	0.38053	3.08817	0.734762	T2DM
T_O073	977.018	88.4428	0.991322	776.7	0.699198	6.71306	0.977041	T2DM
T_O074	779.165	85.9632	0.992897	617.2	0.500704	4.64113	0.792598	T2DM
T_O075	1340.79	101.526	0.987736	1077.8	0.66415	6.69052	0.96632	T2DM
T_O076	914.011	83.3859	0.992039	734.1	0.642531	6.11671	0.958828	T2DM
T_O077	1037.28	105.451	0.991588	901.3	0.683038	6.70455	0.970652	T2DM
T_O078	897.008	94.8447	0.991722	708.1	0.558524	5.28794	0.907123	T2DM
T_O079	953.272	96.8996	0.991755	766	0.645219	6.18184	0.955212	T2DM
T_O080	726.062	82.489	0.993334	581.1	0.569127	5.22591	0.906689	T2DM
T_O081	769.188	75.5229	0.99272	602.7	0.62372	5.76015	0.959308	T2DM
T_O082	864.941	92.5713	0.99265	719.9	0.610009	5.78995	0.947546	T2DM
T_O083	998.692	103.223	0.99086	782	0.644047	6.18991	0.958725	T2DM
T_O084	655.717	69.3636	0.994739	530.4	0.530242	4.79909	0.853493	T2DM
T_O085	643.69	64.6067	0.994317	509.6	0.533805	4.8004	0.86073	T2DM
T_O086	1546.5	123.713	0.984878	1164.5	0.678353	6.90931	0.973178	T2DM
T_O087	853.37	80.8937	0.992239	643.2	0.578892	5.40047	0.895662	T2DM
T_O088	1058.59	103.481	0.99035	827	0.600532	5.82014	0.93511	T2DM
T_O089	926.671	78.6824	0.991969	719.4	0.646309	6.13379	0.949444	T2DM
T_O090	696.955	78.219	0.994243	568	0.586534	5.36654	0.931376	T2DM
T_O091	1248.44	99.4373	0.989063	970.2	0.700569	6.95109	0.975913	T2DM
T_O092	803.154	84.2215	0.99269	613.8	0.648507	6.00613	0.966287	T2DM
T_O093	829.55	95.4462	0.992062	628.1	0.606825	5.64023	0.948751	T2DM
T_O094	897.775	81.2437	0.99272	718.7	0.655113	6.21627	0.953341	T2DM
T_O095	1069.96	88.8007	0.99042	828.7	0.691365	6.70244	0.973733	T2DM
T_O096	579.146	66.0707	0.99479	443.2	0.426812	3.75235	0.730477	T2DM
T_O097	730.908	64.415	0.993452	562.8	0.588149	5.37347	0.921991	T2DM
T_O098	604.767	72.0658	0.994406	468.4	0.537629	4.76957	0.901939	T2DM
T_O099	666.418	68.7678	0.994188	519.5	0.565116	5.09753	0.917492	T2DM
T_O100	400.854	48.9214	0.996828	327.3	0.499129	4.16984	0.868784	T2DM
T_O101	1153.19	91.4943	0.989529	880.7	0.661216	6.46826	0.960802	T2DM
T_O102	1056.45	86.2443	0.990128	795.5	0.619568	5.96988	0.947632	T2DM
T_O103	574.036	56.4194	0.995615	457.9	0.612445	5.41322	0.94252	T2DM
T_O104	515.904	50.1277	0.995955	419.6	0.59404	5.17568	0.931291	T2DM
T_O105	1140.95	89.7979	0.989363	853.7	0.623689	6.07316	0.951972	T2DM
T_O106	1478.6	111.73	0.986246	1126.5	0.69514	7.04703	0.972532	T2DM
T_O107	1255.12	99.4161	0.987983	940.4	0.557627	5.50771	0.86698	T2DM
T_O108	614.013	63.049	0.995068	498.8	0.592732	5.31216	0.934448	T2DM
T_O109	923.884	89.6842	0.990989	685.1	0.641989	6.04755	0.965903	T2DM
T_O110	843.154	74.698	0.992154	639.6	0.545747	5.08666	0.894701	T2DM
T_O111	500.185	49.8625	0.996055	407.5	0.457472	3.9665	0.74565	T2DM
T_O112	1104.67	94.6759	0.990228	871.4	0.589211	5.75483	0.928566	T2DM
T_O113	788.287	82.7309	0.992716	600.1	0.531251	4.90274	0.870713	T2DM
T_O114	628.983	65.1661	0.995049	518.8	0.497935	4.49073	0.811092	T2DM
T_O115	1751.05	128.475	0.982781	1340.2	0.686535	7.13184	0.975154	T2DM
T_O116	854.069	71.0301	0.992276	636.8	0.628911	5.85798	0.951563	T2DM
T_O117	890.333	83.5387	0.991777	673.2	0.579936	5.44842	0.925254	T2DM
T_O118	712.982	75.98	0.993389	546.9	0.572388	5.20577	0.933061	T2DM
T_O119	1109.39	92.2414	0.99177	944.6	0.682976	6.75013	0.955325	T2DM
T_O120	1144.71	72.0643	0.991448	954.5	0.691114	6.84103	0.967502	T2DM
T_O121	985.901	81.3904	0.993012	851.4	0.654772	6.37333	0.944498	T2DM
T_O122	946.028	79.7868	0.993437	795.3	0.64043	6.17071	0.942723	T2DM
T_O123	1080.94	62.5287	0.992513	929.7	0.71591	7.05929	0.973685	T2DM
T_O124	1005.95	63.9665	0.993152	863.4	0.720552	7.02814	0.975059	T2DM
T_O125	674.798	75.2533	0.995937	601.3	0.636351	5.8747	0.923036	T2DM
T_O126	837.72	52.7396	0.994295	719.1	0.665254	6.31322	0.95077	T2DM
T_O127	1304.83	78.402	0.990705	1106.3	0.750244	7.58608	0.98402	T2DM
T_O128	828.565	80.906	0.994099	707.6	0.612426	5.79765	0.930497	T2DM
T_O129	1202.52	68.2198	0.991474	1013.7	0.732794	7.31723	0.975611	T2DM
T_O130	863.011	76.4501	0.994439	744.3	0.614879	5.86576	0.890641	T2DM
T_O131	1439.89	96.7252	0.988361	1177	0.722807	7.37322	0.98135	T2DM
T_O132	1293.27	93.0292	0.990549	1090.1	0.723438	7.29966	0.974716	T2DM
T_O133	1207.12	76.095	0.991326	1023.8	0.696087	6.96064	0.962239	T2DM
T_O134	500.736	49.6707	0.996854	451.7	0.575501	5.07543	0.899015	T2DM
T_O135	919.95	73.0253	0.993152	748	0.662764	6.32731	0.958233	T2DM
T_O136	679.749	82.5324	0.99577	605.8	0.59616	5.51005	0.908117	T2DM
T_O137	405.642	51.2933	0.997826	363.7	0.477621	4.06285	0.795426	T2DM
T_O138	730.142	52.519	0.994835	612	0.65831	6.09419	0.941081	T2DM
T_O139	1086.58	77.5434	0.992864	957.4	0.707956	7.01085	0.968871	T2DM
T_O140	753.124	77.0492	0.994642	649.4	0.643915	6.016	0.956338	T2DM
T_O141	749.776	81.4796	0.994923	635.4	0.593925	5.53028	0.906443	T2DM
T_O142	913.719	89.9882	0.99333	777	0.607193	5.83008	0.921175	T2DM
T_O143	929.688	62.5433	0.993175	770.1	0.716033	6.86586	0.973218	T2DM
T_O144	1561.62	109.389	0.98852	1336.3	0.738831	7.67201	0.974467	T2DM
T_O145	1452.22	100.379	0.988516	1175.2	0.715422	7.29634	0.972135	T2DM
T_O146	1238.7	79.4668	0.99103	1040.2	0.689807	6.91359	0.956819	T2DM
T_O147	1068.98	66.6054	0.993567	961.6	0.711957	7.05497	0.969842	T2DM
T_O148	723.941	65.5118	0.994875	615.7	0.561199	5.20007	0.845109	T2DM
T_O149	1104.38	84.261	0.992516	954	0.718391	7.11048	0.977336	T2DM
T_O150	781.451	59.7978	0.994458	649	0.674761	6.30363	0.966148	T2DM
T_O151	957.795	79.3495	0.993016	797.3	0.616459	5.94197	0.909706	T2DM
T_O152	1339.89	91.819	0.990283	1142.6	0.714213	7.25503	0.97135	T2DM
T_O153	911.692	78.3651	0.993555	768.8	0.614402	5.88991	0.927303	T2DM
T_O154	846.373	81.7682	0.994609	753.5	0.687127	6.56718	0.957068	T2DM
T_O155	1526.51	92.185	0.987861	1275.5	0.754609	7.78517	0.985734	T2DM
T_O156	1095.33	73.2631	0.992258	932	0.744304	7.34187	0.982717	T2DM
T_O157	870.341	76.7677	0.993862	745.9	0.611722	5.83752	0.921649	T2DM
T_O158	690.463	66.7937	0.995378	589.1	0.598242	5.50521	0.907462	T2DM
T_O159	1073.5	62.2369	0.992202	879.2	0.693806	6.78543	0.961873	T2DM
T_O160	1221.51	108.92	0.989902	991.8	0.631761	6.28846	0.936649	T2DM
T_O161	958.056	62.011	0.993781	836.8	0.729855	7.08589	0.975062	T2DM
T_O162	1430.19	104.298	0.988379	1155	0.714142	7.2654	0.973203	T2DM
T_O163	1164.28	95.2248	0.990723	931.2	0.655957	6.46962	0.942866	T2DM
T_O164	1367.02	100.535	0.989492	1142.6	0.667794	6.78345	0.929994	T2DM
T_O165	1337.7	89.0033	0.989366	1093.7	0.728577	7.35497	0.98276	T2DM
T_O166	886.797	90.6397	0.9934	733.3	0.591069	5.62591	0.912052	T2DM
T_O167	878.156	68.7013	0.993859	736.8	0.647996	6.1722	0.956227	T2DM
T_O168	1275.69	79.8636	0.990742	1063.7	0.727543	7.31531	0.975322	T2DM
T_O169	938.191	81.278	0.993655	800.4	0.637714	6.1504	0.938825	T2DM
T_O170	900.318	75.0017	0.993193	730.3	0.587078	5.58439	0.8953	T2DM
T_O171	1380.31	93.1149	0.989681	1118.2	0.754789	7.64362	0.985241	T2DM
T_O172	662.236	47.3048	0.995267	548.4	0.608409	5.53592	0.930311	T2DM
T_O173	965.036	82.9375	0.992494	768.8	0.613327	5.87957	0.930707	T2DM
T_O174	984.25	86.7995	0.99235	801.8	0.56549	5.45531	0.888265	T2DM
T_O175	1204.09	85.5949	0.99072	971.4	0.665159	6.60095	0.935318	T2DM
T_O176	1019.88	94.0611	0.992328	833.9	0.584802	5.67474	0.8975	T2DM
T_O177	886.098	92.0799	0.993592	726.1	0.619732	5.88987	0.922062	T2DM
T_O178	1077.42	86.6955	0.991518	885.2	0.69235	6.77796	0.967786	T2DM
T_O179	579.059	49.2551	0.996399	496.1	0.564464	5.05443	0.864812	T2DM
T_O180	781.943	56.2175	0.994764	662.5	0.67936	6.36675	0.961293	T2DM
T_O181	866.91	78.3121	0.994032	733.8	0.576484	5.48765	0.877106	T2DM
T_O182	441.432	46.6907	0.997057	379.4	0.474842	4.06817	0.830033	T2DM
T_O183	1241.33	76.3343	0.990694	1010.7	0.714482	7.13124	0.972449	T2DM
T_O184	1140.98	84.1771	0.991762	946.7	0.668934	6.6135	0.952591	T2DM
T_O185	872.017	66.6661	0.99309	703.1	0.567169	5.36401	0.859306	T2DM
T_O186	1169.3	96.1783	0.991718	1013	0.659824	6.58794	0.935211	T2DM
T_O187	796.637	78.7783	0.994136	664.2	0.553496	5.18925	0.877313	T2DM
T_O188	1114.29	91.123	0.991588	918.2	0.636535	6.26516	0.942222	T2DM
T_O189	1641.34	101.88	0.987392	1394.2	0.771628	8.0598	0.984361	T2DM
T_O190	1007.68	85.555	0.992302	821.7	0.586388	5.67766	0.901228	T2DM
T_O191	1157.72	70.7117	0.991359	926.4	0.70113	6.90994	0.955033	T2DM
T_O192	1150.51	89.8998	0.991452	952.6	0.666942	6.59983	0.949884	T2DM
T_O193	843.516	85.3905	0.993799	711.1	0.627856	5.94822	0.93955	T2DM
T_O194	740.367	77.3015	0.994735	628.5	0.57883	5.38062	0.907243	T2DM
T_O195	807.453	65.8069	0.994236	662.3	0.575595	5.39402	0.89916	T2DM
T_O196	717.864	79.6668	0.994894	603.8	0.591717	5.46619	0.922955	T2DM
T_O197	737.278	61.9332	0.994798	612.3	0.589259	5.45532	0.924906	T2DM
T_O198	1249.76	78.9831	0.990483	1026.4	0.718717	7.18951	0.97047	T2DM
T_O199	1131.03	82.0022	0.991359	936.3	0.672286	6.636	0.959208	T2DM
T_O200	1456.02	86.5633	0.989315	1239.9	0.761629	7.82649	0.985432	T2DM
T_O201	1525.05	81.6163	0.988712	1288.9	0.78602	8.12106	0.988436	T2DM
T_O202	737.516	79.5601	0.994798	636	0.642846	5.98671	0.94885	T2DM
T_O203	1390.38	127.781	0.988523	1202.5	0.553418	5.66243	0.849567	T2DM
T_O204	2042.6	134.599	0.983158	1768.1	0.705461	7.61048	0.974917	T2DM
T_O205	2033.01	145.198	0.982249	1705.6	0.719282	7.72224	0.977095	T2DM
T_O206	1413.84	134.94	0.987625	1167.9	0.577407	5.88356	0.909339	T2DM
T_O207	2351.89	170.602	0.978847	1958	0.73193	8.00375	0.980121	T2DM
T_O208	1352.72	144.071	0.98866	1156.1	0.59112	6.01464	0.912949	T2DM
T_O209	1320.23	120.699	0.98937	1142.5	0.577696	5.86819	0.894959	T2DM
T_O210	2557.12	175.069	0.97766	2160.1	0.752584	8.33625	0.985709	T2DM
T_O211	1798.11	140.759	0.983303	1427.3	0.640593	6.71279	0.93827	T2DM
T_O212	2338.58	169.437	0.979187	1951.8	0.724705	7.92142	0.978375	T2DM
T_O213	1801.31	145.955	0.984275	1481.7	0.668653	7.04291	0.953395	T2DM
T_O214	1900.53	127.508	0.983702	1603.9	0.653436	6.95736	0.930494	T2DM
T_O215	1560.55	136.646	0.98402	1132.9	0.547174	5.55148	0.883986	T2DM
T_O216	2156.44	169.818	0.977453	1623.6	0.634628	6.76823	0.964658	T2DM
T_O217	1932.81	126.685	0.980016	1379.8	0.624886	6.51768	0.945861	T2DM
T_O218	1593.96	126.963	0.983824	1156.3	0.547612	5.57204	0.882668	T2DM
T_O219	1693.78	113.166	0.984016	1244	0.579358	5.9562	0.900285	T2DM
T_O220	1712.07	144.239	0.982374	1263.2	0.53279	5.48925	0.870324	T2DM
T_O221	1939	124.517	0.981454	1425.1	0.583699	6.11526	0.88832	T2DM
T_O222	1825.21	136.198	0.981347	1352.1	0.611062	6.35562	0.948031	T2DM
T_O223	1175.27	103.168	0.988427	860	0.492437	4.80031	0.837227	T2DM
T_O224	1766.48	133.373	0.981735	1241	0.531555	5.46291	0.850049	T2DM
T_O225	2333.06	152.094	0.976573	1718.5	0.633613	6.80933	0.950533	T2DM
T_O226	2191.17	137.857	0.977753	1582.2	0.6097	6.47969	0.93607	T2DM
T_O227	2042.18	141.289	0.979539	1507.6	0.687054	7.25387	0.976426	T2DM
T_O228	1687.3	140.157	0.98246	1249.6	0.561468	5.77592	0.918915	T2DM
T_G001	850.389	76.1545	0.994439	760.1	0.619821	5.93169	0.904389	T2DM
T_G002	632.555	68.9861	0.99364	493.8	0.510747	4.56975	0.877196	T2DM
T_G003	292.434	32.5948	0.997641	242.7	0.448893	3.55656	0.793508	T2DM
T_G004	874.153	91.1046	0.991644	681.9	0.537668	5.0612	0.881415	T2DM
T_G005	496.792	62.8481	0.995552	406.8	0.437836	3.79519	0.764385	T2DM
T_G006	954.778	97.3375	0.990324	755.6	0.581493	5.55981	0.93904	T2DM
T_G007	1113.6	94.0957	0.989599	883.4	0.649882	6.36025	0.961423	T2DM
T_G008	633.613	58.8496	0.995049	520.4	0.626053	5.64899	0.937192	T2DM
T_G023	951.814	84.9172	0.991037	716	0.653828	6.20075	0.966933	T2DM
T_G024	895.115	97.851	0.991588	719	0.643468	6.10636	0.967276	T2DM
T_G022	177.865	25.833	0.998528	143.5	0.433142	3.10308	0.76691	T2DM
T_G025	769.805	63.6854	0.995619	697.6	0.592389	5.5958	0.892408	T2DM
T_G027	1073.26	95.8271	0.989459	783.6	0.603372	5.80054	0.94217	T2DM
T_G028	929.081	94.8136	0.991067	669.9	0.662906	6.22315	0.968923	T2DM
T_G009	665.155	58.3466	0.993925	528.4	0.567143	5.13007	0.903958	T2DM
T_G010	1397.39	121.663	0.985466	1068.5	0.630469	6.34333	0.957027	T2DM
T_G011	1249.08	111.112	0.987588	1013.2	0.656506	6.55495	0.961938	T2DM
T_G012	874.638	78.459	0.992054	724.9	0.586209	5.56987	0.945597	T2DM
T_G013	808.881	63.4965	0.992834	678.6	0.617323	5.8067	0.947012	T2DM
T_G014	650.765	70.8061	0.994539	537.7	0.631577	5.72876	0.953231	T2DM
T_G015	1437.02	143.54	0.984722	1107.3	0.661514	6.68973	0.976097	T2DM
T_G016	964.137	98.4745	0.990945	759.3	0.673074	6.44023	0.972895	T2DM
T_G017	317.26	45.3122	0.997756	274.2	0.447242	3.62209	0.753203	T2DM
T_G018	998.839	87.5607	0.99076	792.9	0.661624	6.37192	0.970899	T2DM
T_G019	747.583	69.337	0.992931	581.9	0.604246	5.54968	0.943877	T2DM
T_G020	863.805	86.4995	0.992036	700.8	0.607514	5.74273	0.945969	T2DM
T_G021	812.55	83.0928	0.992635	668.2	0.607797	5.70356	0.934336	T2DM
T_G026	323.388	42.596	0.997253	260.4	0.478028	3.83573	0.828315	T2DM
T_G029	540.979	54.0814	0.995286	407.4	0.682834	5.91992	0.965771	T2DM
T_G030	564.864	60.278	0.995445	448.4	0.653601	5.75724	0.959551	T2DM
T_G031	407.917	45.5086	0.996994	343.1	0.66343	5.58757	0.959821	T2DM
T_G032	988.759	96.5419	0.990416	774.7	0.593293	5.69408	0.905672	T2DM
T_G033	752.292	82.3664	0.995992	703.8	0.646357	6.11388	0.941361	T2DM
T_G034	370.246	40.804	0.997534	319.4	0.633451	5.26973	0.947098	T2DM
T_G035	547.759	55.9499	0.99536	432.6	0.578217	5.06297	0.906381	T2DM
T_G036	584.259	65.6077	0.994898	472.4	0.639631	5.68225	0.957595	T2DM
T_G037	608.933	66.1677	0.994572	469.6	0.576812	5.11923	0.918348	T2DM
T_G038	697.947	79.2369	0.994136	569.7	0.661446	6.05483	0.963409	T2DM
T_G039	248.435	31.9405	0.997833	197.2	0.42817	3.26394	0.750661	T2DM
T_G040	533.611	56.7895	0.995519	417.4	0.602318	5.24325	0.932354	T2DM
T_G041	632.32	71.1558	0.994716	498.9	0.61179	5.48304	0.93125	T2DM
T_G042	508.628	57.5579	0.996155	418.6	0.539557	4.69908	0.855862	T2DM
T_G043	400.043	40.9787	0.996539	303.8	0.559667	4.61528	0.90916	T2DM
T_G044	508.652	55.5465	0.995748	410.7	0.603748	5.24159	0.931934	T2DM
T_G045	515.211	55.1206	0.9957	409.9	0.513647	4.45782	0.810593	T2DM
T_G046	221.258	31.5252	0.998883	202.9	0.354932	2.72034	0.577555	T2DM
T_G047	1382.66	123.679	0.985846	1049.2	0.659539	6.61843	0.96961	T2DM
T_G048	460.158	44.7914	0.995811	378.2	0.445402	3.81385	0.868582	T2DM
T_G049	1229.31	120.926	0.987762	968.2	0.672409	6.66967	0.973745	T2DM
T_G050	1272.73	102.813	0.986253	956.9	0.607413	6.01466	0.944574	T2DM
T_G051	345.806	36.2228	0.997171	278.3	0.515303	4.18439	0.854823	T2DM
T_G052	802.851	78.4674	0.992661	619.8	0.608868	5.64759	0.945781	T2DM
T_G053	482.245	47.1066	0.996658	392.1	0.668746	5.76109	0.952171	T2DM
T_G054	1488.7	122.224	0.983887	1089	0.636369	6.42011	0.964009	T2DM
T_G055	540.49	57.0382	0.995363	430.7	0.641165	5.61038	0.958836	T2DM
T_G056	702.344	73.2639	0.993855	534.5	0.635889	5.7623	0.945616	T2DM
T_G057	958.301	90.4819	0.991274	763.7	0.679627	6.50867	0.973495	T2DM
T_G058	1073.35	98.9036	0.98934	817	0.671265	6.49385	0.974116	T2DM
T_G059	779.807	74.3453	0.992143	590.6	0.645056	5.93833	0.965362	T2DM
T_G060	872.453	78.1403	0.990967	640.7	0.582719	5.43284	0.934618	T2DM
T_G061	734.476	68.1833	0.992964	552.8	0.603895	5.50179	0.944787	T2DM
T_G062	1720.74	146.404	0.981613	1252.6	0.679886	6.99649	0.976843	T2DM
T_G063	696.551	70.0555	0.993918	529.2	0.618456	5.59544	0.935576	T2DM
T_G064	477.975	47.2804	0.99597	368.2	0.655462	5.58674	0.962784	T2DM
T_G065	562.478	63.5443	0.995667	441.3	0.576094	5.06126	0.915871	T2DM
T_G066	1116.38	93.4941	0.988841	875.1	0.634987	6.20587	0.965645	T2DM
T_G067	712.976	75.2295	0.993718	535.3	0.677747	6.14313	0.970136	T2DM
T_G068	918.806	97.1719	0.990527	685.2	0.496004	4.67247	0.86628	T2DM
T_G069	265.266	30.7139	0.997637	195.1	0.622655	4.73698	0.940473	T2DM
T_G070	243.877	33.8551	0.997837	195.2	0.446037	3.39367	0.798325	T2DM
T_G071	965.596	87.1771	0.99079	744.9	0.622171	5.93594	0.958041	T2DM
T_G072	1659.25	147.405	0.982448	1216.1	0.637537	6.53347	0.955185	T2DM
T_G073	425.217	44.5565	0.99665	331.1	0.627091	5.24923	0.946501	T2DM
T_G074	1080	94.2184	0.988793	789.3	0.633707	6.09895	0.962852	T2DM
T_G075	747.755	73.9486	0.993082	552.2	0.61817	5.63085	0.95248	T2DM
T_G076	573.441	57.877	0.994698	417.8	0.588757	5.12589	0.929148	T2DM
T_G077	2366.46	188.383	0.974495	1841.3	0.699255	7.58443	0.978948	T2DM
T_G078	1441.33	132.889	0.985247	1132.7	0.633633	6.42856	0.953124	T2DM
T_G079	813.903	71.8562	0.993019	638.8	0.594552	5.5407	0.873734	T2DM
T_G080	318.91	39.5415	0.998307	280.8	0.707911	5.75768	0.950691	T2DM
T_G081	470.283	40.9151	0.997353	417.7	0.600817	5.23082	0.927608	T2DM
T_G082	860.002	70.6814	0.991086	660.8	0.604326	5.66127	0.947977	T2DM
T_G083	470.159	44.8879	0.996328	383.6	0.627518	5.38614	0.923476	T2DM
T_G084	702.638	59.118	0.993914	555.7	0.596086	5.43516	0.937683	T2DM
T_G085	1213.44	113.292	0.987891	919.4	0.612141	6.0262	0.943167	T2DM
T_G086	397.062	43.007	0.997275	331	0.625658	5.23709	0.931982	T2DM
T_G087	1407.49	121.433	0.985255	1011	0.675137	6.73887	0.972773	T2DM
T_G088	604.456	57.0545	0.995722	519.9	0.61566	5.55451	0.938385	T2DM
T_G089	1634.42	144.98	0.98301	1289.9	0.685039	7.07849	0.977782	T2DM
T_G090	829.773	67.9799	0.994594	730.4	0.712676	6.77929	0.973723	T2DM
T_G091	712.155	80.4445	0.993204	590	0.584531	5.38028	0.943753	T2DM
T_G092	204.191	26.6561	0.99885	171.5	0.539112	4.00115	0.828251	T2DM
T_G093	295.803	34.5046	0.997756	250.6	0.596969	4.75693	0.929158	T2DM
T_G094	353.495	46.4029	0.997168	287.5	0.527102	4.30498	0.883702	T2DM
T_G095	809.47	81.4861	0.993115	644.1	0.662573	6.1825	0.966736	T2DM
T_G096	440.989	52.2943	0.996055	358.6	0.560522	4.75648	0.907481	T2DM
T_G097	286.364	26.0141	0.997896	241.4	0.639296	5.05997	0.94283	T2DM
T_G098	1059.97	88.084	0.989473	823	0.543589	5.26445	0.899633	T2DM
T_G099	1057.37	99.9419	0.989925	817.1	0.669122	6.47324	0.968101	T2DM
T_G100	295.864	32.8332	0.997748	246.7	0.275481	2.18904	0.564818	T2DM
T_G101	632.121	69.2587	0.99414	491.2	0.618502	5.52936	0.943372	T2DM
T_G102	622.983	56.6514	0.994291	490.8	0.622726	5.5665	0.95491	T2DM
T_G103	289.591	27.3905	0.997918	240.1	0.300858	2.37886	0.555141	T2DM
T_G104	535.332	67.1841	0.995397	407.9	0.643697	5.58182	0.95397	T2DM
T_G105	475.35	54.0198	0.996347	379	0.448137	3.83865	0.711247	T2DM
T_G106	355.127	39.3823	0.996994	269.4	0.64408	5.1998	0.953167	T2DM
T_G107	686.946	65.048	0.9936	521	0.628973	5.6764	0.948068	T2DM
T_G108	508.796	57.79	0.995426	373.8	0.666943	5.69943	0.96528	T2DM
T_G109	235.018	29.7496	0.99814	183.4	0.585474	4.40176	0.921389	T2DM
T_G110	764.623	82.5619	0.992912	609	0.638766	5.90858	0.962566	T2DM
T_G111	1240.78	120.192	0.987285	958.6	0.644532	6.38393	0.960402	T2DM
T_G112	1143.15	78.1761	0.992812	1008	0.697478	6.95891	0.971434	T2DM
T_G113	1644.74	93.7398	0.986756	1410.9	0.764538	7.99886	0.985908	T2DM
T_G114	1164.48	73.5611	0.99167	1030.3	0.63211	6.32666	0.904452	T2DM
T_G115	650.397	54.0961	0.996717	601.4	0.674355	6.22571	0.946421	T2DM
T_G116	453.069	41.1411	0.997486	401.6	0.658285	5.6938	0.949123	T2DM
T_G117	526.8	41.6705	0.997186	468.2	0.526715	4.67244	0.810752	T2DM
T_G118	983.069	79.4999	0.992823	844.5	0.674291	6.55541	0.961529	T2DM
T_G119	1083.02	86.4973	0.99242	970.1	0.702154	6.96672	0.959154	T2DM
T_G120	647.984	53.2976	0.995959	566	0.445468	4.07362	0.719166	T2DM
T_G121	1106.9	90.6318	0.993615	1018.2	0.745697	7.45085	0.97324	T2DM
T_G122	480.246	45.2975	0.997116	418.2	0.668089	5.81763	0.95693	T2DM
T_G123	821.21	63.5115	0.994395	721.5	0.652932	6.19938	0.940563	T2DM
T_G124	719.463	57.3943	0.994835	609.3	0.633541	5.86083	0.951174	T2DM
T_G125	663.15	63.7377	0.996129	602.8	0.661117	6.10575	0.959885	T2DM
T_G126	699.947	66.2834	0.99628	655.6	0.692996	6.48413	0.970715	T2DM
T_G127	611.726	67.6333	0.997046	563.3	0.724488	6.62017	0.976581	T2DM
T_G128	409.755	40.5519	0.997752	367.5	0.404997	3.45117	0.639038	T2DM
T_G129	883.14	74.509	0.996232	855.2	0.737223	7.18063	0.976121	T2DM
T_G130	431.286	39.8909	0.998137	401.7	0.651463	5.6351	0.910371	T2DM
T_G131	322.94	32.1957	0.998525	301.3	0.59454	4.89601	0.915235	T2DM
T_G132	830.363	50.0445	0.996658	779.3	0.795336	7.64	0.984267	T2DM
T_G133	512.58	46.3754	0.997075	449.1	0.623959	5.49754	0.937072	T2DM
T_G134	478.165	46.9418	0.997974	452	0.60626	5.34729	0.909504	T2DM
T_G135	778.137	69.6341	0.996813	749.6	0.732787	6.99808	0.97195	T2DM
T_G136	659.045	59.9853	0.996206	602.3	0.636316	5.87589	0.951913	T2DM
T_G137	879.293	63.7585	0.994776	784.8	0.704826	6.77771	0.960018	T2DM
T_G138	684.643	63.3278	0.996532	627.2	0.710969	6.60685	0.957569	T2DM
T_G139	434.174	43.0038	0.997785	401	0.555647	4.80486	0.886392	T2DM
T_G140	322.993	33.3073	0.998599	299.3	0.644238	5.29911	0.916407	T2DM
T_G141	389.918	44.2137	0.998669	369.3	0.669669	5.71129	0.956399	T2DM
T_G142	1106.6	82.9906	0.992317	938.2	0.73443	7.25153	0.976525	T2DM
T_G143	242.931	28.0767	0.998946	223.2	0.497427	3.88096	0.812312	T2DM
T_G144	685.095	52.6301	0.99695	633.4	0.717796	6.68048	0.967653	T2DM
T_G145	797.777	76.59	0.995744	728.6	0.722412	6.86939	0.970936	T2DM
T_G146	867.148	72.7858	0.99479	779	0.68769	6.60555	0.958323	T2DM
T_G147	787.342	79.2204	0.99783	774.7	0.642062	6.16218	0.918676	T2DM
T_G148	469.815	44.0771	0.997279	413.6	0.461322	4.00982	0.700931	T2DM
T_G149	549.261	63.9721	0.997955	531.4	0.68356	6.1887	0.950106	T2DM
T_G150	286.225	34.3854	0.998366	245.7	0.226281	1.79673	0.326321	T2DM
T_G151	356.152	31.9904	0.998003	317.3	0.501338	4.16592	0.801784	T2DM
T_G152	1010.18	91.3633	0.993696	917.6	0.69079	6.79851	0.951507	T2DM
T_G153	705.628	65.6162	0.995925	635.3	0.661117	6.15579	0.950512	T2DM
T_G154	955.516	76.257	0.993703	857.5	0.714478	6.96183	0.974328	T2DM
T_G155	640.854	55.3069	0.996879	586.4	0.671419	6.17412	0.943534	T2DM
T_G156	432.232	37.5985	0.997526	385	0.575789	4.94526	0.907057	T2DM
T_G157	422.111	36.1999	0.997208	367.7	0.561157	4.78231	0.9275	T2DM
T_G158	909.683	81.9145	0.993286	771.7	0.503334	4.82789	0.745317	T2DM
T_G159	939.901	66.2265	0.993359	795.5	0.629299	6.06371	0.910497	T2DM
T_G160	1208.28	89.1148	0.991185	1056	0.744585	7.47887	0.980479	T2DM
T_G161	1219.18	100.834	0.991426	1063.8	0.764532	7.68721	0.985068	T2DM
T_G162	249.581	29.0723	0.998828	229	0.577357	4.5259	0.913987	T2DM
T_G163	1199.96	81.5869	0.991441	1058.3	0.656848	6.59965	0.928419	T2DM
T_G164	921.674	67.6552	0.993929	798.6	0.600513	5.78969	0.876699	T2DM
T_G165	1118.36	83.7413	0.992483	998.7	0.739358	7.36686	0.977413	T2DM
T_G166	820.608	68.4862	0.994336	708.9	0.572551	5.42173	0.873629	T2DM
T_G167	247.55	34.0056	0.998063	215.9	0.425246	3.29727	0.810085	T2DM
T_G168	1470.14	117.856	0.984397	1174.4	0.565597	5.7677	0.931312	T2DM
T_G169	439.687	46.3	0.996731	380.1	0.506525	4.34097	0.851859	T2DM
T_G170	185.664	25.5564	0.998547	152.8	0.292591	2.12277	0.489011	T2DM
T_G171	1044.46	105.465	0.990731	894.5	0.377903	3.70529	0.600568	T2DM
T_G172	588.249	64.3694	0.996062	533.1	0.637768	5.77702	0.927941	T2DM
T_G173	1172.81	105.821	0.991123	1048.3	0.645905	6.48087	0.952325	T2DM
T_G174	1454.02	143.161	0.988704	1310.8	0.675218	6.99271	0.977804	T2DM
T_G175	825.543	89.3783	0.99367	733.9	0.594583	5.66007	0.941099	T2DM
T_G176	493.284	56.88	0.996266	432.3	0.562458	4.92475	0.912615	T2DM
T_G177	595.297	65.9058	0.99529	511.8	0.521909	4.69679	0.878321	T2DM
T_G178	1166.01	125.792	0.989769	991.8	0.559601	5.57012	0.906609	T2DM
T_G179	464.387	55.5867	0.996447	407.1	0.511438	4.43373	0.888133	T2DM
T_G180	438.58	46.3983	0.996857	371.3	0.652717	5.57176	0.953068	T2DM
T_G181	299.53	41.6645	0.9978	261.3	0.659633	5.29641	0.958319	T2DM
T_G182	461.747	56.7668	0.995981	387.3	0.493466	4.24226	0.797969	T2DM
T_G183	324.328	37.5819	0.997482	273.9	0.583095	4.72146	0.918341	T2DM
T_G184	1242.85	119.632	0.989769	1090.4	0.623466	6.29114	0.949143	T2DM
T_G185	690.151	72.6636	0.994713	563.8	0.700825	6.40475	0.97551	T2DM
T_G186	1361.32	117.301	0.990609	1255.7	0.674369	6.94212	0.972994	T2DM
T_G187	669.388	80.6364	0.994605	561.8	0.629869	5.75302	0.954464	T2DM
T_G188	443.088	53.9941	0.996632	391	0.632417	5.44563	0.952973	T2DM
T_G189	1146.36	112.814	0.989651	986.6	0.612839	6.09546	0.957799	T2DM
D_O001	604.953	65.3149	0.994591	474.5	0.575072	5.11238	0.925917	DKD
D_O002	995.797	110.06	0.990982	819.6	0.62093	6.00983	0.935946	DKD
D_O003	1489.02	106.499	0.985713	1121.7	0.708883	7.18194	0.980965	DKD
D_O004	940.916	86.1699	0.991777	729.3	0.632473	6.0149	0.944983	DKD
D_O005	1746.29	139.915	0.983103	1325.3	0.636488	6.6017	0.935829	DKD
D_O006	1210.26	106.887	0.98822	906.5	0.640947	6.29665	0.964842	DKD
D_O007	851.376	94.6827	0.991548	647.2	0.601658	5.61824	0.933784	DKD
D_O008	1351.89	108.746	0.98741	1039.1	0.655271	6.56646	0.957689	DKD
D_O009	928.027	93.5743	0.991736	749.6	0.536735	5.1257	0.841308	DKD
D_O010	848.644	77.1522	0.992687	680.5	0.61964	5.83098	0.950085	DKD
D_O011	1022.73	87.3285	0.990309	803.2	0.614921	5.93363	0.948567	DKD
D_O012	754.045	75.752	0.993548	605.8	0.546743	5.05334	0.907442	DKD
D_O013	1367.1	102.481	0.987344	1052.8	0.693338	6.96106	0.97651	DKD
D_O014	1702.01	128.748	0.983177	1241.4	0.683439	7.02417	0.974425	DKD
D_O015	1054.6	108.168	0.989119	778.5	0.53518	5.14003	0.902742	DKD
D_O016	622.127	61.3818	0.99533	508.7	0.558126	5.01784	0.907903	DKD
D_O017	674.386	68.8422	0.994391	556.1	0.574233	5.23651	0.934414	DKD
D_O018	1366.72	113.349	0.987307	1063.6	0.663602	6.67218	0.969181	DKD
D_O019	996.855	82.494	0.991241	774.1	0.634044	6.08445	0.945606	DKD
D_O020	1053.13	92.5856	0.991034	865.5	0.642443	6.26852	0.95577	DKD
D_O021	1230.3	110.775	0.988383	937.7	0.666899	6.58422	0.97121	DKD
D_O022	1157.88	115.491	0.988775	871.2	0.630673	6.15954	0.959377	DKD
D_O023	788.311	91.2899	0.992783	607.8	0.527155	4.87463	0.862438	DKD
D_O024	1998.2	130.31	0.980722	1529	0.685927	7.25594	0.965373	DKD
D_O025	1376.72	99.5891	0.98666	1057.5	0.691294	6.94499	0.979535	DKD
D_O026	977.609	98.5086	0.993019	859.3	0.669624	6.52677	0.966993	DKD
D_O027	955.022	95.0394	0.992457	814.9	0.664771	6.42863	0.962466	DKD
D_O028	550.703	70.4567	0.996096	469.4	0.49605	4.40214	0.77101	DKD
D_O029	442.553	60.4604	0.99695	398	0.530514	4.58177	0.834602	DKD
D_O030	465.793	58.6848	0.997038	419.2	0.54069	4.71014	0.870822	DKD
D_O031	321.221	40.5794	0.998591	289.8	0.617382	5.04942	0.879561	DKD
D_O032	765.824	84.7859	0.994313	670.3	0.623168	5.8507	0.945188	DKD
D_O033	1018.01	92.1777	0.990365	767	0.559382	5.36052	0.915686	DKD
D_O034	827.388	74.8609	0.994247	748	0.672581	6.42104	0.966931	DKD
D_O035	661.332	81.6516	0.994842	562.3	0.49295	4.50316	0.785194	DKD
D_O036	698.26	78.1549	0.994587	593.5	0.587251	5.41036	0.926841	DKD
D_O037	659.956	73.2639	0.994794	547.9	0.558877	5.08448	0.856365	DKD
D_O038	836.095	94.0143	0.99387	728.5	0.538136	5.11698	0.839249	DKD
D_O039	694.503	79.499	0.994162	562.8	0.496714	4.53815	0.772858	DKD
D_O040	541.442	50.0361	0.996351	492	0.617592	5.52278	0.941565	DKD
D_O041	825.617	89.8975	0.993674	705	0.660803	6.25212	0.962022	DKD
D_O042	689.351	73.6211	0.994857	599.5	0.603369	5.56761	0.934516	DKD
D_O043	622.599	77.1202	0.995278	538.1	0.529307	4.80166	0.843426	DKD
D_O044	847.281	71.9131	0.994336	763.4	0.699801	6.70147	0.971952	DKD
D_O045	564.17	65.8047	0.996458	503.9	0.596733	5.35678	0.883165	DKD
D_O046	565.104	69.5839	0.996055	489.4	0.465705	4.16094	0.756845	DKD
D_O047	900.698	65.232	0.994421	824.8	0.698785	6.76974	0.968539	DKD
D_O048	604.605	81.3452	0.99631	554.3	0.570641	5.20106	0.89761	DKD
D_O049	1122.34	91.3564	0.991463	983.9	0.726447	7.22257	0.980178	DKD
D_O050	735.813	85.7369	0.993315	592.5	0.488441	4.49881	0.817591	DKD
D_O051	1086.07	107.49	0.989466	825.3	0.612944	5.93858	0.956297	DKD
D_O052	522.527	54.349	0.995685	426.6	0.551839	4.82119	0.919764	DKD
D_O053	800.045	83.7794	0.992879	633.3	0.505328	4.70289	0.817049	DKD
D_O054	659.359	77.571	0.994062	530	0.48674	4.40484	0.864474	DKD
D_O055	844.435	84.8503	0.992502	680.2	0.607478	5.7161	0.943671	DKD
D_O056	934.315	95.1818	0.991858	750.5	0.5982	5.7137	0.935213	DKD
D_O057	548.514	57.8574	0.99533	437.5	0.490683	4.30478	0.834227	DKD
D_O058	897.25	93.304	0.992095	733.6	0.568882	5.41506	0.909757	DKD
D_O059	1653.43	130.895	0.985159	1394.7	0.682461	7.12878	0.961529	DKD
D_O060	1010.83	96.8102	0.991037	799.6	0.625756	6.03421	0.946793	DKD
D_O061	997.628	93.057	0.991219	786.1	0.623496	5.99691	0.950217	DKD
D_O062	829.081	77.2921	0.99245	640.4	0.621065	5.79005	0.956186	DKD
D_O063	885.081	72.0042	0.992491	713.6	0.634917	6.01833	0.955215	DKD
D_O064	607.77	62.9227	0.994831	481.4	0.58883	5.24696	0.935926	DKD
D_O065	1087.51	106.427	0.990113	871	0.659923	6.44506	0.971602	DKD
D_O066	510.377	47.0308	0.996454	434.4	0.640745	5.61462	0.954429	DKD
D_O067	1113.44	95.1454	0.991433	920.4	0.710879	6.99929	0.978009	DKD
D_O068	615.924	68.3736	0.994557	479.9	0.649892	5.78822	0.964598	DKD
D_O069	1257.72	110.155	0.98819	961.1	0.634535	6.28725	0.949392	DKD
D_O070	1136.13	119.735	0.989621	921.5	0.611151	6.01847	0.93544	DKD
D_O071	832.337	75.1512	0.992361	680	0.629376	5.92195	0.962086	DKD
D_O072	1046.3	89.608	0.990745	828.3	0.612035	5.93298	0.946682	DKD
D_O073	850.265	70.3591	0.992409	625.8	0.639479	5.94015	0.956835	DKD
D_O074	994.233	79.4372	0.991248	726.5	0.672164	6.38873	0.965676	DKD
D_O075	776.426	82.0452	0.993104	593.1	0.427348	3.93675	0.686911	DKD
D_O076	352.691	47.7083	0.997264	286.9	0.54688	4.46458	0.891489	DKD
D_O077	879.914	94.6967	0.991636	688.4	0.487056	4.5914	0.80415	DKD
D_O078	784.022	81.6186	0.992997	597.9	0.452677	4.17528	0.737468	DKD
D_O079	1140.14	99.1406	0.989817	882.3	0.670548	6.56134	0.966278	DKD
D_O080	837.791	78.3906	0.993378	657	0.616416	5.76942	0.936134	DKD
D_O081	730.666	69.6287	0.994428	590	0.629511	5.79423	0.95474	DKD
D_O082	893.702	78.3323	0.992524	706.2	0.65976	6.24371	0.966284	DKD
D_O083	612.718	67.2764	0.994916	485.1	0.589984	5.26385	0.918116	DKD
D_O084	535.71	55.6772	0.995415	409.9	0.451424	3.9178	0.78142	DKD
D_O085	854.403	78.7245	0.992195	637.4	0.581493	5.41707	0.904217	DKD
D_O086	1388.97	118.38	0.987214	1050	0.668371	6.70785	0.96837	DKD
D_O087	939.762	76.2558	0.992088	752.8	0.661706	6.32328	0.960843	DKD
D_O088	791.651	81.4687	0.99303	626.3	0.577349	5.36394	0.915967	DKD
D_O089	1264.73	106.672	0.988024	992.9	0.666369	6.63402	0.966919	DKD
D_O090	1032.46	87.3795	0.990871	811.8	0.643839	6.22262	0.958226	DKD
D_O091	1137.69	106.71	0.989632	872.1	0.640394	6.25553	0.95223	DKD
D_O092	644.365	53.2589	0.99475	518.7	0.592662	5.34502	0.941065	DKD
D_O093	1460.08	122.177	0.985935	1096.2	0.628998	6.35176	0.94022	DKD
D_O094	732.222	69.0223	0.994465	614.6	0.629667	5.8329	0.933448	DKD
D_O095	537.214	66.0779	0.995526	419.8	0.543648	4.73692	0.905129	DKD
D_O096	545.184	63.4495	0.995508	439.7	0.475277	4.17291	0.80294	DKD
D_O097	998.001	92.6174	0.990827	769.9	0.620689	5.95126	0.944638	DKD
D_O098	1061.53	96.7088	0.989799	781.8	0.477547	4.5895	0.78836	DKD
D_O099	685.859	69.3786	0.994228	540.6	0.59799	5.42861	0.94295	DKD
D_O100	211.866	31.3917	0.998536	183	0.491999	3.6975	0.825038	DKD
D_O101	801.874	73.4696	0.992993	609	0.648791	6.00143	0.963198	DKD
D_O102	735.135	69.0103	0.993574	578.6	0.645901	5.92692	0.963808	DKD
D_O103	1127.48	89.0467	0.990076	895.6	0.678584	6.65459	0.967406	DKD
D_O104	670.196	72.7622	0.994332	544.7	0.551296	5.01077	0.900545	DKD
D_O105	975.092	104.895	0.989991	713.2	0.591312	5.60444	0.931185	DKD
D_O106	339.767	37.2258	0.997208	266	0.431698	3.47736	0.781594	DKD
D_O107	783.278	75.1762	0.99316	601.3	0.65565	6.05282	0.960524	DKD
D_O108	477.651	62.018	0.995888	365	0.55434	4.71826	0.915165	DKD
D_O109	1132.14	107.182	0.989429	857.3	0.603985	5.88494	0.946059	DKD
D_O110	743.82	73.9748	0.9936	560.9	0.59741	5.45505	0.919743	DKD
D_O111	475.424	59.8921	0.996218	375.5	0.465561	3.98163	0.769854	DKD
D_O112	1502.9	119.185	0.985639	1194.7	0.678914	6.94005	0.974867	DKD
D_O113	710.519	68.118	0.994262	576.6	0.594961	5.45649	0.941067	DKD
D_O114	324.72	46.0696	0.997412	257.3	0.502424	4.02284	0.846227	DKD
D_O115	592.545	65.536	0.995009	461.5	0.455166	4.02814	0.784893	DKD
D_O116	570.056	63.2859	0.995216	444.7	0.542403	4.77118	0.869699	DKD
D_O117	881.326	79.8532	0.992435	667.2	0.583268	5.47208	0.907531	DKD
D_O118	521.22	62.3454	0.995537	405.1	0.514982	4.46059	0.865414	DKD
D_O119	768.303	89.1321	0.993034	574.4	0.583141	5.34498	0.93669	DKD
D_O120	774.466	70.7721	0.994524	630.3	0.630874	5.86697	0.943577	DKD
D_O121	658.977	79.4617	0.994262	512.6	0.537422	4.83756	0.891642	DKD
D_O122	553.999	65.8041	0.995456	434.5	0.544349	4.77014	0.891803	DKD
D_G001	657.911	75.5758	0.994679	535.2	0.63483	5.75398	0.954963	DKD
D_G002	804.667	82.2587	0.992324	612.1	0.589237	5.45488	0.933913	DKD
D_G003	301.225	34.0243	0.997922	242.4	0.673803	5.33726	0.959452	DKD
D_G004	878.912	83.088	0.99127	643.5	0.643734	6.00573	0.966007	DKD
D_G005	355.682	44.9302	0.997452	284.4	0.639806	5.21536	0.936991	DKD
D_G006	650.91	64.7766	0.994265	487.5	0.648972	5.79467	0.958097	DKD
D_G007	159.037	25.1904	0.999094	137.5	0.629699	4.47279	0.930045	DKD
D_G008	1081.73	106.541	0.990143	866.7	0.677946	6.61629	0.973818	DKD
D_G009	720.817	74.9354	0.994631	583.1	0.650942	5.98052	0.949075	DKD
D_G010	462.536	54.9898	0.996576	375.1	0.680225	5.81646	0.962037	DKD
D_G011	281.641	31.9889	0.998418	234.4	0.716356	5.63962	0.964592	DKD
D_G012	370.301	46.4056	0.996768	297.5	0.590175	4.84869	0.908599	DKD
D_G013	632.765	61.7884	0.994036	474.7	0.642951	5.71623	0.960643	DKD
D_G014	465.509	56.3028	0.996439	387.8	0.615226	5.29008	0.924751	DKD
D_G015	371.835	49.3091	0.997556	314.2	0.677572	5.62061	0.960823	DKD
D_G016	227.288	25.599	0.998162	177.5	0.524699	3.91988	0.870965	DKD
D_G017	203.156	30.8464	0.999068	181.7	0.58227	4.36981	0.880689	DKD
D_G018	191.29	30.3592	0.998954	173.3	0.480725	3.57503	0.761707	DKD
D_G019	239.926	29.5923	0.99888	223.6	0.55032	4.29503	0.849838	DKD
D_G020	332.413	42.2092	0.997881	285	0.565702	4.61304	0.880409	DKD
D_G021	164.431	22.4094	0.999205	148.5	0.640381	4.6198	0.930139	DKD
D_G022	821.191	92.9458	0.996458	793.7	0.708194	6.8216	0.974294	DKD
D_G023	834.69	96.3387	0.993541	734.4	0.688742	6.55705	0.972273	DKD
D_G024	580.698	61.1853	0.995852	521.2	0.675018	6.09246	0.970788	DKD
D_G025	831.111	85.3458	0.995216	787	0.718882	6.91575	0.981402	DKD
D_G026	354.357	43.6553	0.997733	317.9	0.598293	4.97323	0.910639	DKD
D_G027	176.333	22.0559	0.998954	158.4	0.500926	3.66024	0.833465	DKD
D_G028	674.069	84.3134	0.995644	617.1	0.622415	5.76936	0.948166	DKD
D_G029	470.569	45.3558	0.996735	425.7	0.622522	5.4368	0.920076	DKD
D_G030	393.067	48.8252	0.997434	340.6	0.66146	5.56399	0.954481	DKD
D_G031	235.21	34.9202	0.999497	228.2	0.728533	5.70737	0.96396	DKD
D_G032	250.377	30.2992	0.998662	229.8	0.543846	4.26595	0.872211	DKD
D_G033	221.948	30.8031	0.998865	201.9	0.531538	4.07013	0.820074	DKD
D_G034	151.239	27.3904	0.999371	139.4	0.60378	4.30061	0.917871	DKD
D_G035	739.033	86.1502	0.995497	681.3	0.698056	6.57018	0.975904	DKD
D_G036	565.891	62.3903	0.996036	497.7	0.621871	5.57138	0.943778	DKD
D_G037	140.738	22.2886	0.999257	129.4	0.483177	3.3897	0.838757	DKD
D_G038	685.093	83.6007	0.994276	588.2	0.640378	5.8915	0.96218	DKD
D_G039	929.548	99.0204	0.993348	850.3	0.692686	6.74108	0.976845	DKD
D_G040	462.514	68.1587	0.997046	419.4	0.499967	4.35576	0.825237	DKD
D_G041	463.686	53.9843	0.996976	398.9	0.654931	5.65845	0.951105	DKD
D_G042	638.543	65.4976	0.995338	503.7	0.736312	6.60919	0.975959	DKD
D_G043	298.569	37.4036	0.997412	232.3	0.6079	4.77781	0.929628	DKD
D_G044	100.771	19.5547	0.999175	76.7	0.527773	3.30324	0.872049	DKD
D_G045	310.77	39.7359	0.998074	269.9	0.677273	5.46969	0.957623	DKD
D_G046	426.373	51.6922	0.998894	409.3	0.724867	6.28964	0.97076	DKD
D_G047	352.844	49.3854	0.997297	304.8	0.571082	4.71219	0.929118	DKD
D_G048	166.136	29.3092	0.999127	153.1	0.525343	3.81273	0.840159	DKD
D_G049	236.871	29.5563	0.998957	214.9	0.679341	5.26313	0.941172	DKD
D_G050	390.901	54.0793	0.997571	354.3	0.653777	5.53663	0.937406	DKD
D_G051	382.862	53.2477	0.99726	332.5	0.627437	5.25603	0.942377	DKD
D_G052	274.719	37.392	0.998014	225.3	0.671206	5.2457	0.955045	DKD
D_G053	251.396	36.6169	0.998835	228.3	0.513316	4.02164	0.776146	DKD
D_G054	292.572	39.4753	0.998022	244.3	0.629779	4.99552	0.93775	DKD
D_G055	519.72	63.5576	0.996314	454.7	0.63541	5.60986	0.948473	DKD
D_G056	375.538	40.9556	0.997101	331.3	0.631151	5.2839	0.943549	DKD
D_G057	434.189	51.2797	0.997201	376.6	0.648821	5.55182	0.946686	DKD
D_G058	98.8603	16.1179	0.999253	82.4	0.340498	2.16673	0.645602	DKD
D_G059	301.31	40.8905	0.998092	265.2	0.66357	5.34209	0.9514	DKD
D_G060	401.594	53.7754	0.997663	355.4	0.596668	5.05569	0.930176	DKD
D_G061	897.383	97.6139	0.993278	786.6	0.707688	6.80752	0.979776	DKD
D_G062	552.055	75.3689	0.995881	473.7	0.672455	5.97657	0.969081	DKD
D_G063	916.219	106.713	0.992383	782.2	0.641048	6.16132	0.959184	DKD
D_G064	768.058	79.8579	0.993252	609.7	0.622077	5.75533	0.94956	DKD
D_G065	891.731	94.3451	0.992091	729.2	0.669721	6.36902	0.953932	DKD
D_G066	420.488	52.732	0.996702	348.9	0.613471	5.18172	0.939802	DKD
D_G067	214.738	33.2559	0.999035	199.8	0.626351	4.78672	0.91874	DKD
D_G068	94.9317	15.5678	0.999238	78.4	0.338508	2.12956	0.663379	DKD
D_G069	691.617	75.4655	0.994417	606.8	0.673581	6.22724	0.970366	DKD
D_G070	371.967	53.9455	0.997996	339.4	0.662706	5.57119	0.954321	DKD
D_G071	895.05	85.2409	0.991699	721.4	0.652026	6.1906	0.955859	DKD
D_G072	450.368	48.4205	0.997138	394.3	0.715411	6.16901	0.970401	DKD
D_G073	968.617	98.0374	0.991481	804.3	0.63602	6.13852	0.961045	DKD
D_G074	217.499	30.156	0.998451	187.7	0.627514	4.73906	0.938797	DKD
D_G075	663.408	76.47	0.994776	561.5	0.665886	6.08159	0.964241	DKD
D_G076	327.215	40.2037	0.99773	283.9	0.503965	4.10687	0.838046	DKD
D_G077	1018.98	94.3337	0.990561	824.9	0.670959	6.5002	0.96871	DKD
D_G078	403.441	50.219	0.996761	325.1	0.639122	5.33307	0.953628	DKD
D_G079	279.124	32.8788	0.998233	240.8	0.646718	5.11634	0.940957	DKD
D_G080	187.889	28.482	0.99895	167.3	0.624037	4.60924	0.923106	DKD
D_G081	787.033	87.0707	0.994003	695.2	0.665688	6.2849	0.9635	DKD
D_G082	460.203	52.425	0.99651	385	0.690188	5.92773	0.967697	DKD
D_G083	511.925	59.9366	0.995888	420.4	0.646712	5.63606	0.952128	DKD
D_G084	714.208	77.4319	0.994077	600.1	0.668806	6.17237	0.968897	DKD
D_G085	226.297	31.1425	0.998591	196.2	0.528067	4.02168	0.830892	DKD
D_G086	470.496	57.0724	0.997293	415.7	0.645727	5.61737	0.940904	DKD
D_G087	668.417	70.7979	0.99458	554.5	0.636631	5.80284	0.949152	DKD
D_G088	516.015	55.7502	0.995179	400.8	0.494505	4.27571	0.867873	DKD
D_G089	540.693	60.5213	0.996044	444.2	0.690109	6.06941	0.963569	DKD
D_G090	212.129	30.9834	0.998096	156.9	0.427768	3.11937	0.778414	DKD
D_G091	968.419	98.2295	0.99069	749.9	0.629152	6.00871	0.95038	DKD
D_G092	1018.5	90.9993	0.990121	780	0.64924	6.23742	0.967045	DKD
D_G093	494.549	54.8569	0.99648	410.9	0.647466	5.62157	0.952375	DKD
D_G094	830.483	83.4227	0.992553	665.5	0.677466	6.35339	0.974447	DKD
D_G095	1450.88	128.622	0.985806	1129.8	0.693284	7.03114	0.975008	DKD
D_G096	544.327	60.134	0.995985	456.2	0.663698	5.86271	0.962372	DKD
D_G097	374.351	40.8772	0.997024	297.1	0.608999	5.00262	0.934858	DKD
D_G098	613.021	61.3582	0.995005	484.5	0.652215	5.81779	0.957997	DKD
D_G099	555.721	64.9582	0.996184	477	0.640171	5.69595	0.944389	DKD
D_G100	939.787	73.0636	0.991089	737.1	0.635438	6.0529	0.9517	DKD
D_G101	1411.53	121.907	0.985107	1116.9	0.645634	6.53719	0.969956	DKD
D_G102	384.914	46.1598	0.996436	299.9	0.322174	2.65088	0.617492	DKD
D_G103	1282.6	119.993	0.986693	979.7	0.627128	6.23107	0.946387	DKD
D_G104	397.144	43.9843	0.997682	358.5	0.670552	5.69011	0.961031	DKD
D_G105	351.914	47.6242	0.997556	306.9	0.569938	4.70846	0.898419	DKD
D_G106	973.708	87.8724	0.990546	729.3	0.519806	4.94351	0.847989	DKD
D_G107	675.101	65.8393	0.994239	543.6	0.667294	6.06308	0.964688	DKD
D_G108	299.651	30.1825	0.997974	243	0.597789	4.73718	0.920639	DKD
D_G109	202.761	31.426	0.998943	180.9	0.532294	3.99149	0.860932	DKD

## Sheet: Supplementary Table 8
Supplementary Table 8. Analysis of the correlation between the microbial community and metabolites
Location	ID	MicroGroup	MetaName	MetaGroup	corr	p_value
gut	Murimonas	Up	Dehydrogriseofulvin	Down	-0.3548	2.257e-11
	Murimonas	Up	D-Ribose	Down	-0.3569	1.696e-11
	Pseudomonas_E	Down	Oxooctanoylcarnitine	Down	0.3389	1.899e-10
	Murimonas	Up	3-(3-Chloropropyl)-5,5-dimethyl-2,4-imidazolidinedione	Down	-0.3471	6.445e-11
	Murimonas	Up	2,4-Dihydroxybutanoic acid	Down	-0.3085	8.131e-09
oral	Desulfovibrio_R	Down	Oxooctanoylcarnitine	Down	0.3158	1.777e-09

## Sheet: Supplementary Table 9
Supplementary Table 9. The correlation between the brown module of WGCNA and the biochemical indicators
		ALT				HbA1c				Scr
Gene	brown	ALT	kWithin	Gene	brown	HbA1c	kWithin	Gene	brown	Scr	kWithin
(2E)-4-Hydroxybut-2-enoic acid	0.958726208518145	-0.0950935	11.9837506759448	(2E)-4-Hydroxybut-2-enoic acid	0.571654081420976	0.0539376491478139	0.533199518950127	(2E)-4-Hydroxybut-2-enoic acid	0.571654081420976	0.0137510769313003	0.533199518950127
(3R,6aR,7S,12aS)-5,6,6a,7,8-Pentahydroxy-3-methyl-3,4,5,6,7,12a-hexahydro-2H-benzo[a]anthracene-1,12-dione	0.682401554998888	-0.0657142	1.57833211219315	(3R,6aR,7S,12aS)-5,6,6a,7,8-Pentahydroxy-3-methyl-3,4,5,6,7,12a-hexahydro-2H-benzo[a]anthracene-1,12-dione	0.945330770392399	0.00595033505867194	11.7080358719078	(3R,6aR,7S,12aS)-5,6,6a,7,8-Pentahydroxy-3-methyl-3,4,5,6,7,12a-hexahydro-2H-benzo[a]anthracene-1,12-dione	0.945330770392399	-0.0168237	11.7080358719078
1,6-ANHYDRO-B-GLUCOSE	0.913785054601086	-0.0968145	9.01967611700499	1,6-ANHYDRO-B-GLUCOSE	0.946284190288028	0.0199109991187716	11.642144086218	1,6-ANHYDRO-B-GLUCOSE	0.946284190288028	-0.0277665	11.642144086218
1H-Indazole-3-carboxylic acid, 1-(2-fluorophenyl)-, 2-naphthalenyl ester	0.731997596545124	-0.0842907	2.33933877333879	1H-Indazole-3-carboxylic acid, 1-(2-fluorophenyl)-, 2-naphthalenyl ester	0.859817613551717	-0.0629838	6.43051061057678	1H-Indazole-3-carboxylic acid, 1-(2-fluorophenyl)-, 2-naphthalenyl ester	0.859817613551717	0.0140317835565116	6.43051061057678
2-(2,4-Dichlorophenoxy)-N-(2-hydroxy-1,1-dimethylethyl)acetamide	0.855794352482785	-0.0814654	6.48437434936061	2-(2,4-Dichlorophenoxy)-N-(2-hydroxy-1,1-dimethylethyl)acetamide	0.725710195125528	0.0325095327638347	3.09214372250361	2-(2,4-Dichlorophenoxy)-N-(2-hydroxy-1,1-dimethylethyl)acetamide	0.725710195125528	-0.0361493	3.09214372250361
2-(Phenylimino)-1,2-dihydro-3H-indol-3-one	0.906843681615273	-0.0900336	8.17226130118452	2-(Phenylimino)-1,2-dihydro-3H-indol-3-one	0.706089849943491	0.00789284653882059	2.98727520145721	2-(Phenylimino)-1,2-dihydro-3H-indol-3-one	0.706089849943491	-0.0433476	2.98727520145721
2,3-Dimethylmaleate	0.80637814006266	-0.125631	4.63532455469957	2,3-Dimethylmaleate	0.378415862574617	-0.0866469	0.0740070180692033	2,3-Dimethylmaleate	0.378415862574617	-0.0713182	0.0740070180692033
2,4-Dinitrophenol	0.553477718271675	-0.0393022	0.404477921685709	2,4-Dinitrophenol	0.958726208518145	-0.0311161	11.9837506759448	2,4-Dinitrophenol	0.958726208518145	-0.0351487	11.9837506759448
2-Chloro-4,5-dimethoxybenzoic acid	0.851653428752637	-0.104287	6.06978462446989	2-Chloro-4,5-dimethoxybenzoic acid	0.913785054601086	-0.00994066	9.01967611700499	2-Chloro-4,5-dimethoxybenzoic acid	0.913785054601086	-0.0231854	9.01967611700499
2-Chloro-9(10H)-acridinone	0.841895331504713	-0.114655	6.47342331739738	2-Chloro-9(10H)-acridinone	0.895557341847138	-0.0539036	8.63116524956702	2-Chloro-9(10H)-acridinone	0.895557341847138	-0.00607352	8.63116524956702
2-Chloro-N-(4-methoxyphenyl)nicotinamide	0.479279652959651	-0.0616988	0.443109704801717	2-Chloro-N-(4-methoxyphenyl)nicotinamide	0.851653428752637	0.0199305324715072	6.06978462446989	2-Chloro-N-(4-methoxyphenyl)nicotinamide	0.851653428752637	0.0282570158766988	6.06978462446989
2-Formaminobenzoylacetate	0.82680278689203	-0.079995	4.96929296928536	2-Formaminobenzoylacetate	0.908393440120229	-0.0368329	9.40798501840732	2-Formaminobenzoylacetate	0.908393440120229	-0.00531498	9.40798501840732
2-Hydroxyhexanedioic acid	0.908393440120229	-0.0960503	9.40798501840732	2-Hydroxyhexanedioic acid	0.841895331504713	-0.017176	6.47342331739738	2-Hydroxyhexanedioic acid	0.841895331504713	0.0127890524274518	6.47342331739738
3-(Trifluoromethyl)cinnamic acid	0.571654081420976	-0.0723614	0.533199518950127	3-(Trifluoromethyl)cinnamic acid	0.817044390956297	0.0065589776202247	4.59802970990508	3-(Trifluoromethyl)cinnamic acid	0.817044390956297	0.00567867096848868	4.59802970990508
3-Dehydroshikimate	-0.583756	-0.0175981	0.665029091513355	3-Dehydroshikimate	0.955100136186635	0.0186987159437686	11.7553303463474	3-Dehydroshikimate	0.955100136186635	0.014560971006094	11.7553303463474
3-O-Acetyl-2-O-((2E)-3-(4-hydroxyphenyl)prop-2-enoyl)hexopyranose	0.783480133486851	-0.0879454	3.46576243841687	3-O-Acetyl-2-O-((2E)-3-(4-hydroxyphenyl)prop-2-enoyl)hexopyranose	0.815170232378262	0.0219153534157223	6.19284282052002	3-O-Acetyl-2-O-((2E)-3-(4-hydroxyphenyl)prop-2-enoyl)hexopyranose	0.815170232378262	0.0494980433541896	6.19284282052002
3-O-Feruloylquinic acid	0.706089849943491	-0.111135	2.98727520145721	3-O-Feruloylquinic acid	0.821037674211083	-0.00987753	5.02988983328838	3-O-Feruloylquinic acid	0.821037674211083	0.0202989336262135	5.02988983328838
4-(4-Chlorophenyl)-6-phenyl-2-thioxo-1,2-dihydro-3-pyridinecarbonitrile	0.846749933622748	-0.0647626	5.63533815494116	4-(4-Chlorophenyl)-6-phenyl-2-thioxo-1,2-dihydro-3-pyridinecarbonitrile	0.820942581402539	0.017974182077023	6.61384649477669	4-(4-Chlorophenyl)-6-phenyl-2-thioxo-1,2-dihydro-3-pyridinecarbonitrile	0.820942581402539	0.0598886265117592	6.61384649477669
4-(Trifluoromethyl)quinoline-2,7-diol	0.763113816199198	-0.0444373	3.02764990332828	4-(Trifluoromethyl)quinoline-2,7-diol	0.820942581402539	0.017974182077023	6.61384649477669	4-(Trifluoromethyl)quinoline-2,7-diol	0.820942581402539	0.0598886265117592	6.61384649477669
4-Amino-5-carboxy-2-ethylmercaptopyrimidine	0.955100136186635	-0.0905811	11.7553303463474	4-Amino-5-carboxy-2-ethylmercaptopyrimidine	0.820942581402539	0.017974182077023	6.61384649477669	4-Amino-5-carboxy-2-ethylmercaptopyrimidine	0.820942581402539	0.0598886265117592	6.61384649477669
5'-(N-Ethylcarboxamido)adenosine	0.451343228706542	-0.0608649	0.144407840081783	5'-(N-Ethylcarboxamido)adenosine	0.63245608776488	0.022074576872166	2.00901161372855	5'-(N-Ethylcarboxamido)adenosine	0.63245608776488	-0.0437211	2.00901161372855
5,5-Dimethylimidazolidine-2,4-dione	0.568127591405544	-0.0396448	0.575292324012479	5,5-Dimethylimidazolidine-2,4-dione	0.63287486691946	0.0189390388510259	2.01190012159761	5,5-Dimethylimidazolidine-2,4-dione	0.63287486691946	-0.0430812	2.01190012159761
6-Fluoro-2-(trifluoromethyl)-4-quinolinol	0.833518094713689	-0.106682	6.18741201507489	6-Fluoro-2-(trifluoromethyl)-4-quinolinol	0.438581662190121	0.000889082743880547	0.148729586808664	6-Fluoro-2-(trifluoromethyl)-4-quinolinol	0.438581662190121	-0.0569693	0.148729586808664
7-(1H-Imidazol-1-yl)-5,6-dihydro-2-naphthalenecarboxylic acid	0.821037674211083	-0.0903351	5.02988983328838	7-(1H-Imidazol-1-yl)-5,6-dihydro-2-naphthalenecarboxylic acid	0.763113816199198	-0.0898364	3.02764990332828	7-(1H-Imidazol-1-yl)-5,6-dihydro-2-naphthalenecarboxylic acid	0.763113816199198	0.0544084761622513	3.02764990332828
8-Fluoro-2-(trifluoromethyl)quinolin-4-ol	0.720391448137907	-0.0560525	2.16413226957404	8-Fluoro-2-(trifluoromethyl)quinolin-4-ol	0.939929218368309	0.0204526461967694	10.7286949912409	8-Fluoro-2-(trifluoromethyl)quinolin-4-ol	0.939929218368309	0.0334370354061074	10.7286949912409
Benzoic acid, 3-(1H-benzimidazol-2-yl)-	0.438581662190121	0.0885732306866641	0.148729586808664	Benzoic acid, 3-(1H-benzimidazol-2-yl)-	0.819367834070427	0.00733825848030429	5.44927491667782	Benzoic acid, 3-(1H-benzimidazol-2-yl)-	0.819367834070427	0.0434335449673989	5.44927491667782
Biuret	0.821914498415723	-0.126805	5.15093215898376	Biuret	0.833518094713689	-0.049349	6.18741201507489	Biuret	0.833518094713689	0.00169529747195638	6.18741201507489
CROTONIC ACID	0.378415862574617	-0.000925132	0.0740070180692033	CROTONIC ACID	0.678437164605482	0.0126801171715828	1.74488744331615	CROTONIC ACID	0.678437164605482	-0.041067	1.74488744331615
Diethyl hydroxy(3-nitrophenyl)methylphosphonate	0.939929218368309	-0.0739633	10.7286949912409	Diethyl hydroxy(3-nitrophenyl)methylphosphonate	0.82680278689203	-0.0373124	4.96929296928536	Diethyl hydroxy(3-nitrophenyl)methylphosphonate	0.82680278689203	-0.000995786	4.96929296928536
Dimethylmalonic acid	0.678437164605482	-0.0370881	1.74488744331615	Dimethylmalonic acid	0.553477718271675	0.0588381060519737	0.404477921685709	Dimethylmalonic acid	0.553477718271675	0.00640708549140733	0.404477921685709
Dopamine 4-.beta.-D-glucuronide	0.832858535464267	-0.0867336	5.1554423647071	Dopamine 4-.beta.-D-glucuronide	0.746195121706749	-0.0338893	3.04213666142201	Dopamine 4-.beta.-D-glucuronide	0.746195121706749	-0.0602027	3.04213666142201
Fructose	0.820942581402539	-0.107943	6.61384649477669	Fructose	0.809552183735143	0.0116192581362088	5.49915685542228	Fructose	0.809552183735143	-0.0364022	5.49915685542228
Galactose	0.945330770392399	-0.122148	11.7080358719078	Galactose	0.441271472017411	0.0216270417838403	0.16743454236268	Galactose	0.441271472017411	-0.0397821	0.16743454236268
Glucose	0.815170232378262	-0.106151	6.19284282052002	Glucose	0.568127591405544	-0.0971634	0.575292324012479	Glucose	0.568127591405544	0.0969298668725255	0.575292324012479
imperatorin	0.746195121706749	-0.0621467	3.04213666142201	imperatorin	0.906843681615273	-0.0174748	8.17226130118452	imperatorin	0.906843681615273	-0.000902415	8.17226130118452
isoimperatorin	0.787077670972739	-0.0524077	3.74968337120363	isoimperatorin	0.947424823329087	-0.00339792	11.1507799469611	isoimperatorin	0.947424823329087	0.0430653742831341	11.1507799469611
L-Erythrulose	0.895557341847138	-0.103966	8.63116524956702	L-Erythrulose	0.720391448137907	-0.00861824	2.16413226957404	L-Erythrulose	0.720391448137907	0.049049255567454	2.16413226957404
Mannose	0.946284190288028	-0.129027	11.642144086218	Mannose	0.846749933622748	-0.0274929	5.63533815494116	Mannose	0.846749933622748	0.0379801272357479	5.63533815494116
Miconazole	0.620083671774302	-0.034798	1.46213648332663	Miconazole	0.80637814006266	0.00520291510463935	4.63532455469957	Miconazole	0.80637814006266	-0.0164013	4.63532455469957
N-(2,5-Dichlorophenyl)-2-hydroxybenzamide	0.819367834070427	-0.0970272	5.44927491667782	N-(2,5-Dichlorophenyl)-2-hydroxybenzamide	0.821914498415723	-0.0124201	5.15093215898376	N-(2,5-Dichlorophenyl)-2-hydroxybenzamide	0.821914498415723	-0.0452157	5.15093215898376
N-Acetylneuraminate	0.817044390956297	-0.0878975	4.59802970990508	N-Acetylneuraminate	-0.583756	-0.0268755	0.665029091513355	N-Acetylneuraminate	-0.583756	-0.00917711	0.665029091513355
Neohancoside D	0.809552183735143	-0.109266	5.49915685542228	Neohancoside D	0.682401554998888	-0.0859705	1.57833211219315	Neohancoside D	0.682401554998888	0.00348259148041812	1.57833211219315
O-Methyl-DL-serine	0.441271472017411	-0.0180071	0.16743454236268	O-Methyl-DL-serine	0.832858535464267	0.0278046129112655	5.1554423647071	O-Methyl-DL-serine	0.832858535464267	-0.0576932	5.1554423647071
o-Tyrosine	0.63287486691946	-0.0883353	2.01190012159761	o-Tyrosine	0.89175830879237	0.00638716190123799	7.9549190233849	o-Tyrosine	0.89175830879237	0.0611971035236174	7.9549190233849
phellopterin	0.853674034507793	-0.0709001	6.05741550710336	phellopterin	0.479279652959651	0.0130163196865836	0.443109704801717	phellopterin	0.479279652959651	0.108048088162712	0.443109704801717
Piperonal	0.947424823329087	-0.0950317	11.1507799469611	Piperonal	0.731997596545124	0.0289474830725485	2.33933877333879	Piperonal	0.731997596545124	0.0235448323295018	2.33933877333879
Sorbose	0.820942581402539	-0.107943	6.61384649477669	Sorbose	0.783480133486851	-0.0314353	3.46576243841687	Sorbose	0.783480133486851	0.0241314930108736	3.46576243841687
Sulfasalazine	0.89175830879237	-0.0816545	7.9549190233849	Sulfasalazine	0.811101770567131	-0.0217059	4.84632624478542	Sulfasalazine	0.811101770567131	0.00785538642160893	4.84632624478542
Tagatose	0.820942581402539	-0.107943	6.61384649477669	Tagatose	0.853674034507793	0.0106684052977908	6.05741550710336	Tagatose	0.853674034507793	0.021074406062236	6.05741550710336
Taurine	0.725710195125528	-0.0716782	3.09214372250361	Taurine	0.787077670972739	-0.00148288	3.74968337120363	Taurine	0.787077670972739	-0.00709202	3.74968337120363
Tazobactam	0.811101770567131	-0.0503393	4.84632624478542	Tazobactam	0.855794352482785	0.0426399438050514	6.48437434936061	Tazobactam	0.855794352482785	0.0352938254594164	6.48437434936061
Tetraphyllin_B_sulfate	0.520535204331736	-0.046836	0.547469817274872	Tetraphyllin_B_sulfate	0.620083671774302	0.0363479946922937	1.46213648332663	Tetraphyllin_B_sulfate	0.620083671774302	-0.0121604	1.46213648332663
trans-o-Hydroxybenzylidenepyruvate	0.859817613551717	-0.0788262	6.43051061057678	trans-o-Hydroxybenzylidenepyruvate	0.451343228706542	0.0892459865242556	0.144407840081783	trans-o-Hydroxybenzylidenepyruvate	0.451343228706542	0.0797155796549648	0.144407840081783
Tyrosine	0.63245608776488	-0.0878114	2.00901161372855	Tyrosine	0.520535204331736	0.0402436576672144	0.547469817274872	Tyrosine	0.520535204331736	-0.109216	0.547469817274872

## Sheet: Supplementary Table 10
Supplementary Table 10. KEGG differential substance enrichment analysis
ND&DKD													ND&T2DM												T2DM&DKD
Pathway	level1	level2	Up	Down	DEM	Total	Pvalue	FDR	Up_meta	Down_meta		Pathway	level1	level2	Up	Down	DEM	Total	Pvalue	FDR	Up_meta	Down_meta		Pathway	level1	level2	Up	Down	DEM	Total	Pvalue	FDR	Up_meta	Down_meta
Galactose metabolism	Metabolism	Carbohydrate metabolism	7	0	7	46	7.63223404978226e-06	0.000950777057910468	M259.pos(Sucrose|C00089);M124.neg(myo-Inositol|C00137);M128.neg(Mannose|C00159);M127.pos(Glucose|C00267);M308.pos(Tagatose|C00795);M238.neg(Galactose|C00984);M154.pos(Melibiose|C05402)	-		Valine, leucine and isoleucine biosynthesis	Metabolism	Amino acid metabolism	5	1	6	23	5.12070520365249e-07	5.47915456790816e-05	M92.neg(Pyruvate|C00022);M93.neg(2-Ketobutyric acid|C00109);M20.neg(Leucine|C00123);M117.neg(alpha-Ketoisovaleric acid|C00141);M296.neg(Ketoleucine|C00233)	M338.neg(Citraconic acid|C02226)		ABC transporters	Environmental Information Processing	Membrane transport	11	1	12	138	3.13510995025496e-07	4.4205050298595e-05	M263.pos(Arginine|C00062);M225.pos(Ornithine|C00077);M27.pos(Phenylalanine|C00079);M259.pos(Sucrose|C00089);M203.pos(Choline|C00114);M124.neg(myo-Inositol|C00137);M43.pos(Maltose|C00208);M1157.neg(Riboflavin|C00255);M311.pos(Cytidine|C00475);M10.pos(Trehalose|C01083);M154.pos(Melibiose|C05402)	M11.neg(Valine|C00183)
ABC transporters	Environmental Information Processing	Membrane transport	8	3	11	138	1.15948421696399e-05	0.000950777057910468	M259.pos(Sucrose|C00089);M20.neg(Leucine|C00123);M124.neg(myo-Inositol|C00137);M128.neg(Mannose|C00159);M43.pos(Maltose|C00208);M1157.neg(Riboflavin|C00255);M10.pos(Trehalose|C01083);M154.pos(Melibiose|C05402)	M22.neg(Glutamate|C00025);M29.pos(Inosine|C00294);M90.pos(Uridine|C00299)		ABC transporters	Environmental Information Processing	Membrane transport	3	8	11	138	2.4884139793729e-06	0.00013313014789645	M20.neg(Leucine|C00123);M128.neg(Mannose|C00159);M1157.neg(Riboflavin|C00255)	M22.neg(Glutamate|C00025);M2.neg(Alanine|C00041);M78.neg(Glutamine|C00064);M27.pos(Phenylalanine|C00079);M203.pos(Choline|C00114);M124.neg(myo-Inositol|C00137);M29.pos(Inosine|C00294);M90.pos(Uridine|C00299)		Bile secretion	Organismal Systems	Digestive system	5	3	8	97	5.28154270070835e-05	0.00290313191541366	M203.pos(Choline|C00114);M49.pos(Carnitine|C00318);M360.neg(Adenosine 3',5'-cyclic phosphate (cAMP)|C00575);M83.neg(Pregnanediol 3-O-glucuronide|C03033);M210.pos(Paracetamol|C06804)	M266.neg(Chenodeoxycholic acid|C02528);M290.neg(Deoxycholic acid|C04483);M164.pos(Metformin|C07151)
Valine, leucine and isoleucine biosynthesis	Metabolism	Amino acid metabolism	3	1	4	23	0.000465721953425716	0.0254594667872725	M92.neg(Pyruvate|C00022);M93.neg(2-Ketobutyric acid|C00109);M20.neg(Leucine|C00123)	M338.neg(Citraconic acid|C02226)		Biosynthesis of amino acids	Metabolism	Global and overview maps	5	5	10	128	9.03943173646101e-06	0.000234601464202284	M92.neg(Pyruvate|C00022);M93.neg(2-Ketobutyric acid|C00109);M20.neg(Leucine|C00123);M117.neg(alpha-Ketoisovaleric acid|C00141);M296.neg(Ketoleucine|C00233)	M22.neg(Glutamate|C00025);M2.neg(Alanine|C00041);M78.neg(Glutamine|C00064);M27.pos(Phenylalanine|C00079);M48.neg(Citrulline|C00327)		Biosynthesis of amino acids	Metabolism	Global and overview maps	5	4	9	128	6.17687641577375e-05	0.00290313191541366	M263.pos(Arginine|C00062);M225.pos(Ornithine|C00077);M27.pos(Phenylalanine|C00079);M48.neg(Citrulline|C00327);M53.neg(O-Acetylserine|C00979)	M93.neg(2-Ketobutyric acid|C00109);M117.neg(alpha-Ketoisovaleric acid|C00141);M11.neg(Valine|C00183);M296.neg(Ketoleucine|C00233)
Choline metabolism in cancer	Human Diseases	Cancer: overview	2	2	3	11	0.000635765705657804	0.0260663939319699	M957.pos(PC(20:5(5Z,8Z,11Z,14Z,17Z)/15:0)|C00157);M240.pos(Phosphorylcholine|C00588)	M893.pos(PC(18:1(9Z)/P-16:0)|C00157);M23.pos(Glycerophosphocholine|C00670)		Central carbon metabolism in cancer	Human Diseases	Cancer: overview	2	4	6	37	1.01152052503931e-05	0.000234601464202284	M92.neg(Pyruvate|C00022);M20.neg(Leucine|C00123)	M22.neg(Glutamate|C00025);M2.neg(Alanine|C00041);M78.neg(Glutamine|C00064);M27.pos(Phenylalanine|C00079)		Valine, leucine and isoleucine biosynthesis	Metabolism	Amino acid metabolism	0	4	4	23	0.00025912426234869	0.00913413024779133	-	M93.neg(2-Ketobutyric acid|C00109);M117.neg(alpha-Ketoisovaleric acid|C00141);M11.neg(Valine|C00183);M296.neg(Ketoleucine|C00233)
Taste transduction	Organismal Systems	Sensory system	3	1	4	32	0.00169195748461836	0.0554962054954822	M259.pos(Sucrose|C00089);M43.pos(Maltose|C00208);M360.neg(Adenosine 3',5'-cyclic phosphate (cAMP)|C00575)	M22.neg(Glutamate|C00025)		Choline metabolism in cancer	Human Diseases	Cancer: overview	1	3	4	11	1.09626852430974e-05	0.000234601464202284	M240.pos(Phosphorylcholine|C00588)	M203.pos(Choline|C00114);M893.pos(PC(18:1(9Z)/P-16:0)|C00157);M952.pos(PC(20:2(11Z,14Z)/18:1(9Z))|C00157);M23.pos(Glycerophosphocholine|C00670)		Amoebiasis	Human Diseases	Infectious disease: parasitic	2	1	3	13	0.000689646913067071	0.0194480429484914	M263.pos(Arginine|C00062);M360.neg(Adenosine 3',5'-cyclic phosphate (cAMP)|C00575)	M99.neg(Arachidonic acid (AA)|C00219)
Retrograde endocannabinoid signaling	Organismal Systems	Nervous system	2	2	3	19	0.00339792187935764	0.0928765313691089	M957.pos(PC(20:5(5Z,8Z,11Z,14Z,17Z)/15:0)|C00157);M360.neg(Adenosine 3',5'-cyclic phosphate (cAMP)|C00575)	M22.neg(Glutamate|C00025);M893.pos(PC(18:1(9Z)/P-16:0)|C00157)		2-Oxocarboxylic acid metabolism	Metabolism	Global and overview maps	6	4	10	144	2.5667923375068e-05	0.000457744633522045	M92.neg(Pyruvate|C00022);M93.neg(2-Ketobutyric acid|C00109);M20.neg(Leucine|C00123);M117.neg(alpha-Ketoisovaleric acid|C00141);M296.neg(Ketoleucine|C00233);M3.neg(2-Aminobutyric acid|C02356)	M22.neg(Glutamate|C00025);M2.neg(Alanine|C00041);M27.pos(Phenylalanine|C00079);M338.neg(Citraconic acid|C02226)		Retrograde endocannabinoid signaling	Organismal Systems	Nervous system	2	1	3	19	0.00219990891590238	0.049840285799194	M855.pos(PC(20:4(8Z,11Z,14Z,17Z)/20:1(11Z))|C00157);M924.pos(PC(18:2(9Z,12Z)/15:0)|C00157);M712.pos(PC(20:3(8Z,11Z,14Z)/P-18:0)|C00157);M893.pos(PC(18:1(9Z)/P-16:0)|C00157);M952.pos(PC(20:2(11Z,14Z)/18:1(9Z))|C00157);M862.pos(PC(16:0/P-16:0)|C00157);M933.pos(PC(22:4(7Z,10Z,13Z,16Z)/P-18:0)|C00157);M360.neg(Adenosine 3',5'-cyclic phosphate (cAMP)|C00575)	M99.neg(Arachidonic acid (AA)|C00219)
Long-term potentiation	Organismal Systems	Nervous system	1	1	2	7	0.00528613208526468	0.103922594970049	M360.neg(Adenosine 3',5'-cyclic phosphate (cAMP)|C00575)	M22.neg(Glutamate|C00025)		Taurine and hypotaurine metabolism	Metabolism	Metabolism of other amino acids	1	3	4	24	0.000307685633668999	0.00470319468608327	M92.neg(Pyruvate|C00022)	M22.neg(Glutamate|C00025);M2.neg(Alanine|C00041);M141.neg(2-Hydroxyethanesulfonic acid|C05123)		GnRH signaling pathway	Organismal Systems	Endocrine system	1	1	2	6	0.00282781763399682	0.049840285799194	M360.neg(Adenosine 3',5'-cyclic phosphate (cAMP)|C00575)	M99.neg(Arachidonic acid (AA)|C00219)
Cocaine addiction	Human Diseases	Substance dependence	1	1	2	7	0.00528613208526468	0.103922594970049	M360.neg(Adenosine 3',5'-cyclic phosphate (cAMP)|C00575)	M22.neg(Glutamate|C00025)		Galactose metabolism	Metabolism	Carbohydrate metabolism	4	1	5	46	0.00041481071292285	0.00542597794947359	M128.neg(Mannose|C00159);M127.pos(Glucose|C00267);M308.pos(Tagatose|C00795);M238.neg(Galactose|C00984)	M124.neg(myo-Inositol|C00137)		Chagas disease	Human Diseases	Infectious disease: parasitic	2	0	2	6	0.00282781763399682	0.049840285799194	M263.pos(Arginine|C00062);M360.neg(Adenosine 3',5'-cyclic phosphate (cAMP)|C00575)	-
Longevity regulating pathway	Organismal Systems	Aging	2	0	2	8	0.00697365478306766	0.103922594970049	M360.neg(Adenosine 3',5'-cyclic phosphate (cAMP)|C00575);M164.pos(Metformin|C07151)	-		Protein digestion and absorption	Organismal Systems	Digestive system	1	4	5	47	0.000459208198140183	0.00542597794947359	M20.neg(Leucine|C00123)	M22.neg(Glutamate|C00025);M2.neg(Alanine|C00041);M78.neg(Glutamine|C00064);M27.pos(Phenylalanine|C00079)		Arginine biosynthesis	Metabolism	Amino acid metabolism	3	0	3	23	0.00386271292032471	0.0604685884666944	M263.pos(Arginine|C00062);M225.pos(Ornithine|C00077);M48.neg(Citrulline|C00327)	-
Glutamatergic synapse	Organismal Systems	Nervous system	1	1	2	8	0.00697365478306766	0.103922594970049	M360.neg(Adenosine 3',5'-cyclic phosphate (cAMP)|C00575)	M22.neg(Glutamate|C00025)		Glycine, serine and threonine metabolism	Metabolism	Amino acid metabolism	3	2	5	48	0.000507100742941457	0.00542597794947359	M92.neg(Pyruvate|C00022);M93.neg(2-Ketobutyric acid|C00109);M201.neg(Dimethylglycine|C01026)	M203.pos(Choline|C00114);M119.neg(Sarcosine|C00213)		Glycine, serine and threonine metabolism	Metabolism	Amino acid metabolism	2	2	4	48	0.00437791828735833	0.0604685884666944	M203.pos(Choline|C00114);M51.pos(Ectoine|C06231)	M93.neg(2-Ketobutyric acid|C00109);M25.pos(Betaine aldehyde|C00576)
cAMP signaling pathway	Environmental Information Processing	Signal transduction	2	1	3	25	0.00751738150099219	0.103922594970049	M360.neg(Adenosine 3',5'-cyclic phosphate (cAMP)|C00575);M226.neg(3-Hydroxybutyric acid|C01089)	M267.neg(3-Hydroxyoctanoic acid|C20793)		Alanine, aspartate and glutamate metabolism	Metabolism	Amino acid metabolism	1	3	4	28	0.000568389257985979	0.0055288773276818	M92.neg(Pyruvate|C00022)	M22.neg(Glutamate|C00025);M2.neg(Alanine|C00041);M78.neg(Glutamine|C00064)		Phenylalanine metabolism	Metabolism	Amino acid metabolism	4	0	4	49	0.00471740761087687	0.0604685884666944	M27.pos(Phenylalanine|C00079);M1074.pos(Enol-phenylpyruvate|C02763);M135.neg(Phenylacetylglutamine|C04148);M462.neg(3-Phenyllactic acid|C05607)	-
Circadian entrainment	Organismal Systems	Environmental adaptation	1	1	2	9	0.00887144103402858	0.103922594970049	M360.neg(Adenosine 3',5'-cyclic phosphate (cAMP)|C00575)	M22.neg(Glutamate|C00025)		Mineral absorption	Organismal Systems	Digestive system	1	3	4	29	0.000652421496806411	0.0058174250131905	M20.neg(Leucine|C00123)	M2.neg(Alanine|C00041);M78.neg(Glutamine|C00064);M27.pos(Phenylalanine|C00079)		Longevity regulating pathway	Organismal Systems	Aging	1	1	2	8	0.00518343760948366	0.060905391911433	M360.neg(Adenosine 3',5'-cyclic phosphate (cAMP)|C00575)	M164.pos(Metformin|C07151)
GABAergic synapse	Organismal Systems	Nervous system	1	1	2	9	0.00887144103402858	0.103922594970049	M360.neg(Adenosine 3',5'-cyclic phosphate (cAMP)|C00575)	M22.neg(Glutamate|C00025)		Aminoacyl-tRNA biosynthesis	Genetic Information Processing	Translation	1	4	5	52	0.00073717009336474	0.00606747692230978	M20.neg(Leucine|C00123)	M22.neg(Glutamate|C00025);M2.neg(Alanine|C00041);M78.neg(Glutamine|C00064);M27.pos(Phenylalanine|C00079)		Necroptosis	Cellular Processes	Cell growth and death	1	1	2	10	0.00818065046363046	0.0831609752662962	M229.pos(SM(d18:1/18:0)|C00550);M1061.pos(SM(d18:0/16:0)|C00550);M891.pos(SM(d18:0/18:1(9Z))|C00550)	M99.neg(Arachidonic acid (AA)|C00219)
Amphetamine addiction	Human Diseases	Substance dependence	1	1	2	9	0.00887144103402858	0.103922594970049	M360.neg(Adenosine 3',5'-cyclic phosphate (cAMP)|C00575)	M22.neg(Glutamate|C00025)		Glycerophospholipid metabolism	Metabolism	Lipid metabolism	1	4	5	56	0.00103771330338588	0.00793109453302063	M240.pos(Phosphorylcholine|C00588)	M203.pos(Choline|C00114);M893.pos(PC(18:1(9Z)/P-16:0)|C00157);M952.pos(PC(20:2(11Z,14Z)/18:1(9Z))|C00157);M23.pos(Glycerophosphocholine|C00670);M64.pos(Daltogen|C06771)		Pantothenate and CoA biosynthesis	Metabolism	Metabolism of cofactors and vitamins	1	2	3	30	0.00825711811154714	0.0831609752662962	M116.pos(Pantothenol|C05944)	M117.neg(alpha-Ketoisovaleric acid|C00141);M11.neg(Valine|C00183)
Linoleic acid metabolism	Metabolism	Lipid metabolism	1	3	3	28	0.0103384138897114	0.105850750805123	M957.pos(PC(20:5(5Z,8Z,11Z,14Z,17Z)/15:0)|C00157)	M893.pos(PC(18:1(9Z)/P-16:0)|C00157);M44.neg(gamma-Linolenic acid|C06426);M98.neg(13(S)-HODE|C14762)		Proximal tubule bicarbonate reclamation	Organismal Systems	Excretory system	1	2	3	17	0.00157509694328678	0.011235691528779	M127.pos(Glucose|C00267)	M22.neg(Glutamate|C00025);M78.neg(Glutamine|C00064)		Taste transduction	Organismal Systems	Sensory system	3	0	3	32	0.00988844994042177	0.0865249057532595	M259.pos(Sucrose|C00089);M43.pos(Maltose|C00208);M360.neg(Adenosine 3',5'-cyclic phosphate (cAMP)|C00575)	-
Carbon metabolism	Metabolism	Global and overview maps	4	2	6	114	0.0104334062204859	0.105850750805123	M92.neg(Pyruvate|C00022);M127.pos(Glucose|C00267);M53.neg(O-Acetylserine|C00979);M315.neg(Mesaconic acid|C01732)	M22.neg(Glutamate|C00025);M328.neg(Dihydroxyacetone|C00184)		D-Amino acid metabolism	Metabolism	Metabolism of other amino acids	1	4	5	69	0.00265429021199778	0.0168798273179645	M92.neg(Pyruvate|C00022)	M22.neg(Glutamate|C00025);M2.neg(Alanine|C00041);M78.neg(Glutamine|C00064);M27.pos(Phenylalanine|C00079)		Choline metabolism in cancer	Human Diseases	Cancer: overview	2	0	2	11	0.00990835815740848	0.0865249057532595	M203.pos(Choline|C00114);M855.pos(PC(20:4(8Z,11Z,14Z,17Z)/20:1(11Z))|C00157);M924.pos(PC(18:2(9Z,12Z)/15:0)|C00157);M712.pos(PC(20:3(8Z,11Z,14Z)/P-18:0)|C00157);M893.pos(PC(18:1(9Z)/P-16:0)|C00157);M952.pos(PC(20:2(11Z,14Z)/18:1(9Z))|C00157);M862.pos(PC(16:0/P-16:0)|C00157);M933.pos(PC(22:4(7Z,10Z,13Z,16Z)/P-18:0)|C00157)	-
Alcoholism	Human Diseases	Substance dependence	1	1	2	10	0.0109723339249212	0.105850750805123	M360.neg(Adenosine 3',5'-cyclic phosphate (cAMP)|C00575)	M22.neg(Glutamate|C00025)		Valine, leucine and isoleucine degradation	Metabolism	Amino acid metabolism	4	0	4	42	0.00268184172341491	0.0168798273179645	M20.neg(Leucine|C00123);M117.neg(alpha-Ketoisovaleric acid|C00141);M296.neg(Ketoleucine|C00233);M314.neg(3-Hydroxyisobutyric acid|C06001)	-		Cholinergic synapse	Organismal Systems	Nervous system	2	0	2	12	0.0117828569566796	0.0865249057532595	M203.pos(Choline|C00114);M360.neg(Adenosine 3',5'-cyclic phosphate (cAMP)|C00575)	-
Glycerophospholipid metabolism	Metabolism	Lipid metabolism	2	3	4	56	0.0128660140145428	0.108808662495012	M957.pos(PC(20:5(5Z,8Z,11Z,14Z,17Z)/15:0)|C00157);M240.pos(Phosphorylcholine|C00588)	M893.pos(PC(18:1(9Z)/P-16:0)|C00157);M23.pos(Glycerophosphocholine|C00670);M64.pos(Daltogen|C06771)		Lipoic acid metabolism	Metabolism	Metabolism of cofactors and vitamins	3	1	4	44	0.00318506443503485	0.0189334385860405	M92.neg(Pyruvate|C00022);M117.neg(alpha-Ketoisovaleric acid|C00141);M296.neg(Ketoleucine|C00233)	M123.neg(Caprylic acid|C06423)		Oxytocin signaling pathway	Organismal Systems	Endocrine system	1	1	2	12	0.0117828569566796	0.0865249057532595	M360.neg(Adenosine 3',5'-cyclic phosphate (cAMP)|C00575)	M99.neg(Arachidonic acid (AA)|C00219)
Phospholipase D signaling pathway	Environmental Information Processing	Signal transduction	1	1	2	11	0.0132693490847576	0.108808662495012	M360.neg(Adenosine 3',5'-cyclic phosphate (cAMP)|C00575)	M22.neg(Glutamate|C00025)		Arginine biosynthesis	Metabolism	Amino acid metabolism	0	3	3	23	0.00386271292032471	0.0217531727618286	-	M22.neg(Glutamate|C00025);M78.neg(Glutamine|C00064);M48.neg(Citrulline|C00327)		Hedgehog signaling pathway	Environmental Information Processing	Signal transduction	1	0	1	1	0.0140975271550725	0.0865249057532595	M360.neg(Adenosine 3',5'-cyclic phosphate (cAMP)|C00575)	-
Gap junction	Cellular Processes	Cellular community - eukaryotes	1	1	2	11	0.0132693490847576	0.108808662495012	M360.neg(Adenosine 3',5'-cyclic phosphate (cAMP)|C00575)	M22.neg(Glutamate|C00025)		Carbon metabolism	Metabolism	Global and overview maps	3	3	6	114	0.00500172838671741	0.026410848772131	M92.neg(Pyruvate|C00022);M345.neg(Gluconic acid|C00257);M127.pos(Glucose|C00267)	M22.neg(Glutamate|C00025);M2.neg(Alanine|C00041);M328.neg(Dihydroxyacetone|C00184)		Starch and sucrose metabolism	Metabolism	Carbohydrate metabolism	3	0	3	37	0.0147390869688144	0.0865249057532595	M259.pos(Sucrose|C00089);M43.pos(Maltose|C00208);M10.pos(Trehalose|C01083)	-
Fatty acid biosynthesis	Metabolism	Lipid metabolism	0	4	4	58	0.0145030160092026	0.113261648833772	-	M148.neg(Capric acid|C01571);M174.neg(Dodecanoic acid|C02679);M123.neg(Caprylic acid|C06423);M104.neg(Myristic acid|C06424)		Glutamatergic synapse	Organismal Systems	Nervous system	0	2	2	8	0.00518343760948366	0.026410848772131	-	M22.neg(Glutamate|C00025);M78.neg(Glutamine|C00064)		Central carbon metabolism in cancer	Human Diseases	Cancer: overview	2	1	3	37	0.0147390869688144	0.0865249057532595	M263.pos(Arginine|C00062);M27.pos(Phenylalanine|C00079)	M11.neg(Valine|C00183)
Insulin secretion	Organismal Systems	Endocrine system	2	0	2	12	0.0157556710778547	0.11700043206961	M92.neg(Pyruvate|C00022);M360.neg(Adenosine 3',5'-cyclic phosphate (cAMP)|C00575)	-		GABAergic synapse	Organismal Systems	Nervous system	0	2	2	9	0.00660416791251827	0.0316204388056876	-	M22.neg(Glutamate|C00025);M78.neg(Glutamine|C00064)		2-Oxocarboxylic acid metabolism	Metabolism	Global and overview maps	2	4	6	144	0.0150820974292572	0.0865249057532595	M225.pos(Ornithine|C00077);M27.pos(Phenylalanine|C00079)	M93.neg(2-Ketobutyric acid|C00109);M117.neg(alpha-Ketoisovaleric acid|C00141);M11.neg(Valine|C00183);M296.neg(Ketoleucine|C00233)
Hedgehog signaling pathway	Environmental Information Processing	Signal transduction	1	0	1	1	0.0164085971804941	0.11700043206961	M360.neg(Adenosine 3',5'-cyclic phosphate (cAMP)|C00575)	-		Linoleic acid metabolism	Metabolism	Lipid metabolism	0	3	3	28	0.00679691675262444	0.0316204388056876	-	M893.pos(PC(18:1(9Z)/P-16:0)|C00157);M952.pos(PC(20:2(11Z,14Z)/18:1(9Z))|C00157);M44.neg(gamma-Linolenic acid|C06426);M98.neg(13(S)-HODE|C14762)		Arginine and proline metabolism	Metabolism	Amino acid metabolism	3	1	4	69	0.0156223831302146	0.0865249057532595	M263.pos(Arginine|C00062);M225.pos(Ornithine|C00077);M1.neg(Creatinine|C00791)	M322.neg(5-Aminopentanoic acid|C00431)
Bile secretion	Organismal Systems	Digestive system	2	3	5	97	0.0207146988713581	0.139285815321147	M360.neg(Adenosine 3',5'-cyclic phosphate (cAMP)|C00575);M164.pos(Metformin|C07151)	M266.neg(Chenodeoxycholic acid|C02528);M290.neg(Deoxycholic acid|C04483);M118.neg(Valproic acid|C07185)		Pantothenate and CoA biosynthesis	Metabolism	Metabolism of cofactors and vitamins	2	1	3	30	0.00825711811154714	0.0367996789263188	M92.neg(Pyruvate|C00022);M117.neg(alpha-Ketoisovaleric acid|C00141)	M116.pos(Pantothenol|C05944)		D-Amino acid metabolism	Metabolism	Metabolism of other amino acids	3	1	4	69	0.0156223831302146	0.0865249057532595	M263.pos(Arginine|C00062);M225.pos(Ornithine|C00077);M27.pos(Phenylalanine|C00079)	M322.neg(5-Aminopentanoic acid|C00431)
Starch and sucrose metabolism	Metabolism	Carbohydrate metabolism	3	0	3	37	0.0220818975509135	0.139285815321147	M259.pos(Sucrose|C00089);M43.pos(Maltose|C00208);M10.pos(Trehalose|C01083)	-		Fatty acid biosynthesis	Metabolism	Lipid metabolism	0	4	4	58	0.00859805582390627	0.0367996789263188	-	M148.neg(Capric acid|C01571);M174.neg(Dodecanoic acid|C02679);M123.neg(Caprylic acid|C06423);M104.neg(Myristic acid|C06424)		Platelet activation	Organismal Systems	Immune system	1	1	2	14	0.0159549471601755	0.0865249057532595	M360.neg(Adenosine 3',5'-cyclic phosphate (cAMP)|C00575)	M99.neg(Arachidonic acid (AA)|C00219)
Central carbon metabolism in cancer	Human Diseases	Cancer: overview	2	1	3	37	0.0220818975509135	0.139285815321147	M92.neg(Pyruvate|C00022);M20.neg(Leucine|C00123)	M22.neg(Glutamate|C00025)		Cysteine and methionine metabolism	Metabolism	Amino acid metabolism	3	1	4	67	0.0141422547212009	0.0582008175064808	M92.neg(Pyruvate|C00022);M93.neg(2-Ketobutyric acid|C00109);M3.neg(2-Aminobutyric acid|C02356)	M2.neg(Alanine|C00041)		Regulation of lipolysis in adipocytes	Organismal Systems	Endocrine system	1	1	2	14	0.0159549471601755	0.0865249057532595	M360.neg(Adenosine 3',5'-cyclic phosphate (cAMP)|C00575)	M99.neg(Arachidonic acid (AA)|C00219)
Cysteine and methionine metabolism	Metabolism	Amino acid metabolism	4	0	4	67	0.0234774297834226	0.142603647573382	M92.neg(Pyruvate|C00022);M93.neg(2-Ketobutyric acid|C00109);M53.neg(O-Acetylserine|C00979);M191.neg(Formylmethionine|C03145)	-		Biosynthesis of unsaturated fatty acids	Metabolism	Lipid metabolism	0	4	4	74	0.0197403153228968	0.0782301385018505	-	M44.neg(gamma-Linolenic acid|C06426);M18.neg(alpha-Linolenic acid|C06427);M151.neg(Nervonic acid|C08323);M150.neg(Docosapentaenoic acid (DPA)|C16513)		Vascular smooth muscle contraction	Organismal Systems	Circulatory system	1	1	2	16	0.0206632479169148	0.104356060524906	M360.neg(Adenosine 3',5'-cyclic phosphate (cAMP)|C00575)	M99.neg(Arachidonic acid (AA)|C00219)
Proximal tubule bicarbonate reclamation	Organismal Systems	Excretory system	1	1	2	17	0.0307997287089517	0.166827375783724	M127.pos(Glucose|C00267)	M22.neg(Glutamate|C00025)		Butanoate metabolism	Metabolism	Carbohydrate metabolism	2	1	3	47	0.0278586534490366	0.102223635441171	M92.neg(Pyruvate|C00022);M226.neg(3-Hydroxybutyric acid|C01089)	M22.neg(Glutamate|C00025)		Valine, leucine and isoleucine degradation	Metabolism	Amino acid metabolism	0	3	3	42	0.0207231893240949	0.104356060524906	-	M117.neg(alpha-Ketoisovaleric acid|C00141);M11.neg(Valine|C00183);M296.neg(Ketoleucine|C00233)
Biosynthesis of unsaturated fatty acids	Metabolism	Lipid metabolism	0	4	4	74	0.0323704282638941	0.166827375783724	-	M44.neg(gamma-Linolenic acid|C06426);M18.neg(alpha-Linolenic acid|C06427);M151.neg(Nervonic acid|C08323);M150.neg(Docosapentaenoic acid (DPA)|C16513)		Nitrogen metabolism	Metabolism	Energy metabolism	0	2	2	19	0.0286608323666834	0.102223635441171	-	M22.neg(Glutamate|C00025);M78.neg(Glutamine|C00064)		Galactose metabolism	Metabolism	Carbohydrate metabolism	3	0	3	46	0.0263392936645443	0.119634342156729	M259.pos(Sucrose|C00089);M124.neg(myo-Inositol|C00137);M154.pos(Melibiose|C05402)	-
Longevity regulating pathway - multiple species	Organismal Systems	Aging	1	0	1	2	0.032551683079751	0.166827375783724	M360.neg(Adenosine 3',5'-cyclic phosphate (cAMP)|C00575)	-		Retrograde endocannabinoid signaling	Organismal Systems	Nervous system	0	2	2	19	0.0286608323666834	0.102223635441171	-	M22.neg(Glutamate|C00025);M893.pos(PC(18:1(9Z)/P-16:0)|C00157);M952.pos(PC(20:2(11Z,14Z)/18:1(9Z))|C00157)		Protein digestion and absorption	Organismal Systems	Digestive system	2	1	3	47	0.0278586534490366	0.119634342156729	M263.pos(Arginine|C00062);M27.pos(Phenylalanine|C00079)	M11.neg(Valine|C00183)
Circadian rhythm	Organismal Systems	Environmental adaptation	1	0	1	2	0.032551683079751	0.166827375783724	M360.neg(Adenosine 3',5'-cyclic phosphate (cAMP)|C00575)	-		AMPK signaling pathway	Environmental Information Processing	Signal transduction	2	0	2	22	0.0376891774194392	0.130088451092903	M92.neg(Pyruvate|C00022);M164.pos(Metformin|C07151)	-		Longevity regulating pathway - multiple species	Organismal Systems	Aging	1	0	1	2	0.0279995268877451	0.119634342156729	M360.neg(Adenosine 3',5'-cyclic phosphate (cAMP)|C00575)	-
Vasopressin-regulated water reabsorption	Organismal Systems	Excretory system	1	0	1	2	0.032551683079751	0.166827375783724	M360.neg(Adenosine 3',5'-cyclic phosphate (cAMP)|C00575)	-		Fructose and mannose metabolism	Metabolism	Carbohydrate metabolism	3	0	3	55	0.041658580319621	0.139295877943733	M128.neg(Mannose|C00159);M179.pos(Sorbose|C00247);M127.pos(Glucose|C00267)	-		Circadian rhythm	Organismal Systems	Environmental adaptation	1	0	1	2	0.0279995268877451	0.119634342156729	M360.neg(Adenosine 3',5'-cyclic phosphate (cAMP)|C00575)	-
Butanoate metabolism	Metabolism	Carbohydrate metabolism	2	1	3	47	0.041051592152176	0.204013973119905	M92.neg(Pyruvate|C00022);M226.neg(3-Hydroxybutyric acid|C01089)	M22.neg(Glutamate|C00025)		cAMP signaling pathway	Environmental Information Processing	Signal transduction	1	1	2	25	0.0476513133974572	0.15450577374327	M226.neg(3-Hydroxybutyric acid|C01089)	M267.neg(3-Hydroxyoctanoic acid|C20793)		Vasopressin-regulated water reabsorption	Organismal Systems	Excretory system	1	0	1	2	0.0279995268877451	0.119634342156729	M360.neg(Adenosine 3',5'-cyclic phosphate (cAMP)|C00575)	-
Phenylalanine metabolism	Metabolism	Amino acid metabolism	3	0	3	49	0.0455828661650244	0.213549239545683	M92.neg(Pyruvate|C00022);M135.neg(Phenylacetylglutamine|C04148);M462.neg(3-Phenyllactic acid|C05607)	-		Purine metabolism	Metabolism	Nucleotide metabolism	0	4	4	101	0.0530017759065825	0.164148633273349	-	M78.neg(Glutamine|C00064);M16.neg(Hypoxanthine|C00262);M29.pos(Inosine|C00294);M84.neg(Xanthine|C00385)		Metabolic pathways	Metabolism	Global and overview maps	39	11	50	3063	0.0324249923333792	0.134468350559014	M263.pos(Arginine|C00062);M225.pos(Ornithine|C00077);M27.pos(Phenylalanine|C00079);M259.pos(Sucrose|C00089);M203.pos(Choline|C00114);M124.neg(myo-Inositol|C00137);M855.pos(PC(20:4(8Z,11Z,14Z,17Z)/20:1(11Z))|C00157);M924.pos(PC(18:2(9Z,12Z)/15:0)|C00157);M712.pos(PC(20:3(8Z,11Z,14Z)/P-18:0)|C00157);M893.pos(PC(18:1(9Z)/P-16:0)|C00157);M952.pos(PC(20:2(11Z,14Z)/18:1(9Z))|C00157);M862.pos(PC(16:0/P-…	M93.neg(2-Ketobutyric acid|C00109);M117.neg(alpha-Ketoisovaleric acid|C00141);M11.neg(Valine|C00183);M99.neg(Arachidonic acid (AA)|C00219);M296.neg(Ketoleucine|C00233);M322.neg(5-Aminopentanoic acid|C00431);M13.neg(Biliverdin|C00500);M25.pos(Betaine aldehyde|C00576);M266.neg(Chenodeoxycholic acid|C02528);M300.neg(4-(Methylamino)butanoic acid|C15987);M261.neg(16-Hydroxypalmitic acid|C18218)
Human papillomavirus infection	Human Diseases	Infectious disease: viral	1	0	1	3	0.0484334936002913	0.213549239545683	M360.neg(Adenosine 3',5'-cyclic phosphate (cAMP)|C00575)	-		Lysosome	Cellular Processes	Transport and catabolism	1	0	1	4	0.0552275775499117	0.164148633273349	M128.neg(Mannose|C00159)	-		Aminoacyl-tRNA biosynthesis	Genetic Information Processing	Translation	2	1	3	52	0.0361433512190645	0.145041713322579	M263.pos(Arginine|C00062);M27.pos(Phenylalanine|C00079)	M11.neg(Valine|C00183)
Dilated cardiomyopathy	Human Diseases	Cardiovascular disease	1	0	1	3	0.0484334936002913	0.213549239545683	M360.neg(Adenosine 3',5'-cyclic phosphate (cAMP)|C00575)	-		mTOR signaling pathway	Environmental Information Processing	Signal transduction	1	0	1	4	0.0552275775499117	0.164148633273349	M20.neg(Leucine|C00123)	-		Aldosterone synthesis and secretion	Organismal Systems	Endocrine system	1	1	2	22	0.0376891774194392	0.145041713322579	M360.neg(Adenosine 3',5'-cyclic phosphate (cAMP)|C00575)	M99.neg(Arachidonic acid (AA)|C00219)
AMPK signaling pathway	Environmental Information Processing	Signal transduction	2	0	2	22	0.0496452778888999	0.213549239545683	M92.neg(Pyruvate|C00022);M164.pos(Metformin|C07151)	-		Glyoxylate and dicarboxylate metabolism	Metabolism	Carbohydrate metabolism	1	2	3	64	0.0605746157855763	0.175175240244775	M92.neg(Pyruvate|C00022)	M22.neg(Glutamate|C00025);M78.neg(Glutamine|C00064)		Thermogenesis	Organismal Systems	Environmental adaptation	2	0	2	23	0.040910745466974	0.145041713322579	M49.pos(Carnitine|C00318);M360.neg(Adenosine 3',5'-cyclic phosphate (cAMP)|C00575)	-
Biosynthesis of amino acids	Metabolism	Global and overview maps	4	1	5	128	0.057775451824611	0.213549239545683	M92.neg(Pyruvate|C00022);M93.neg(2-Ketobutyric acid|C00109);M20.neg(Leucine|C00123);M53.neg(O-Acetylserine|C00979)	M22.neg(Glutamate|C00025)		PPAR signaling pathway	Organismal Systems	Endocrine system	0	1	1	5	0.0685588562381962	0.187301097859548	-	M98.neg(13(S)-HODE|C14762)		Nicotinate and nicotinamide metabolism	Metabolism	Metabolism of cofactors and vitamins	2	1	3	55	0.041658580319621	0.145041713322579	M37.pos(N1-Methyl-2-pyridone-5-carboxamide|C05842);M235.pos(N1-Methyl-4-pyridone-3-carboxamide|C05843)	M300.neg(4-(Methylamino)butanoic acid|C15987)
Taurine and hypotaurine metabolism	Metabolism	Metabolism of other amino acids	1	1	2	24	0.0580923255777344	0.213549239545683	M92.neg(Pyruvate|C00022)	M22.neg(Glutamate|C00025)		FoxO signaling pathway	Environmental Information Processing	Signal transduction	0	1	1	5	0.0685588562381962	0.187301097859548	-	M22.neg(Glutamate|C00025)		Human papillomavirus infection	Human Diseases	Infectious disease: viral	1	0	1	3	0.041708666508519	0.145041713322579	M360.neg(Adenosine 3',5'-cyclic phosphate (cAMP)|C00575)	-
Riboflavin metabolism	Metabolism	Metabolism of cofactors and vitamins	2	0	2	24	0.0580923255777344	0.213549239545683	M1157.neg(Riboflavin|C00255);M59.neg(Ribitol|C00474)	-		Glycolysis / Gluconeogenesis	Metabolism	Carbohydrate metabolism	2	0	2	31	0.0700191020035692	0.187301097859548	M92.neg(Pyruvate|C00022);M127.pos(Glucose|C00267)	-		Dilated cardiomyopathy	Human Diseases	Cardiovascular disease	1	0	1	3	0.041708666508519	0.145041713322579	M360.neg(Adenosine 3',5'-cyclic phosphate (cAMP)|C00575)	-
Fructose and mannose metabolism	Metabolism	Carbohydrate metabolism	3	0	3	55	0.0605905792344673	0.213549239545683	M128.neg(Mannose|C00159);M179.pos(Sorbose|C00247);M127.pos(Glucose|C00267)	-		Arginine and proline metabolism	Metabolism	Amino acid metabolism	1	2	3	69	0.0725491943626375	0.18933570236103	M92.neg(Pyruvate|C00022)	M22.neg(Glutamate|C00025);M119.neg(Sarcosine|C00213)		Glycerophospholipid metabolism	Metabolism	Lipid metabolism	3	0	3	56	0.0435864009385131	0.145041713322579	M203.pos(Choline|C00114);M855.pos(PC(20:4(8Z,11Z,14Z,17Z)/20:1(11Z))|C00157);M924.pos(PC(18:2(9Z,12Z)/15:0)|C00157);M712.pos(PC(20:3(8Z,11Z,14Z)/P-18:0)|C00157);M893.pos(PC(18:1(9Z)/P-16:0)|C00157);M952.pos(PC(20:2(11Z,14Z)/18:1(9Z))|C00157);M862.pos(PC(16:0/P-16:0)|C00157);M933.pos(PC(22:4(7Z,10Z,13Z,16Z)/P-18:0)|C00157);M64.pos(Daltogen|C06771)	-
Nicotinate and nicotinamide metabolism	Metabolism	Metabolism of cofactors and vitamins	3	0	3	55	0.0605905792344673	0.213549239545683	M92.neg(Pyruvate|C00022);M37.pos(N1-Methyl-2-pyridone-5-carboxamide|C05842);M235.pos(N1-Methyl-4-pyridone-3-carboxamide|C05843)	-		Type II diabetes mellitus	Human Diseases	Endocrine and metabolic disease	1	0	1	6	0.0817050639590359	0.202591077314547	M92.neg(Pyruvate|C00022)	-		Riboflavin metabolism	Metabolism	Metabolism of cofactors and vitamins	2	0	2	24	0.0442325792402193	0.145041713322579	M1157.neg(Riboflavin|C00255);M59.neg(Ribitol|C00474)	-
Oocyte meiosis	Cellular Processes	Cell growth and death	1	0	1	4	0.0640581980300741	0.213549239545683	M360.neg(Adenosine 3',5'-cyclic phosphate (cAMP)|C00575)	-		Huntington disease	Human Diseases	Neurodegenerative disease	0	1	1	6	0.0817050639590359	0.202591077314547	-	M22.neg(Glutamate|C00025)		Ovarian steroidogenesis	Organismal Systems	Endocrine system	1	1	2	24	0.0442325792402193	0.145041713322579	M360.neg(Adenosine 3',5'-cyclic phosphate (cAMP)|C00575)	M99.neg(Arachidonic acid (AA)|C00219)
Lysosome	Cellular Processes	Transport and catabolism	1	0	1	4	0.0640581980300741	0.213549239545683	M128.neg(Mannose|C00159)	-		Amino sugar and nucleotide sugar metabolism	Metabolism	Carbohydrate metabolism	4	0	4	118	0.0837074429378465	0.202591077314547	M128.neg(Mannose|C00159);M127.pos(Glucose|C00267);M238.neg(Galactose|C00984);M251.pos(Fructose|C02336)	-		Pentose and glucuronate interconversions	Metabolism	Carbohydrate metabolism	3	0	3	58	0.0475744957328608	0.152454634053031	M59.neg(Ribitol|C00474);M217.neg(Arabitol|C01904);M83.neg(Pregnanediol 3-O-glucuronide|C03033)	-
mTOR signaling pathway	Environmental Information Processing	Signal transduction	1	0	1	4	0.0640581980300741	0.213549239545683	M20.neg(Leucine|C00123)	-		Biosynthesis of cofactors	Metabolism	Global and overview maps	4	4	8	328	0.0873711998135423	0.202591077314547	M92.neg(Pyruvate|C00022);M117.neg(alpha-Ketoisovaleric acid|C00141);M1157.neg(Riboflavin|C00255);M357.neg(Coproporphyrin III|C05770)	M22.neg(Glutamate|C00025);M78.neg(Glutamine|C00064);M12.pos(Kynurenine|C00328);M123.neg(Caprylic acid|C06423)		Carbohydrate digestion and absorption	Organismal Systems	Digestive system	2	0	2	27	0.054766381228584	0.152688008520344	M259.pos(Sucrose|C00089);M43.pos(Maltose|C00208)	-
Leukocyte transendothelial migration	Organismal Systems	Immune system	1	0	1	4	0.0640581980300741	0.213549239545683	M360.neg(Adenosine 3',5'-cyclic phosphate (cAMP)|C00575)	-		Pentose phosphate pathway	Metabolism	Carbohydrate metabolism	2	0	2	36	0.0907600440051134	0.202591077314547	M92.neg(Pyruvate|C00022);M345.neg(Gluconic acid|C00257)	-		Oocyte meiosis	Cellular Processes	Cell growth and death	1	0	1	4	0.0552275775499117	0.152688008520344	M360.neg(Adenosine 3',5'-cyclic phosphate (cAMP)|C00575)	-
Insulin signaling pathway	Organismal Systems	Endocrine system	1	0	1	4	0.0640581980300741	0.213549239545683	M360.neg(Adenosine 3',5'-cyclic phosphate (cAMP)|C00575)	-		Long-term potentiation	Organismal Systems	Nervous system	0	1	1	7	0.0946687277170779	0.202591077314547	-	M22.neg(Glutamate|C00025)		mTOR signaling pathway	Environmental Information Processing	Signal transduction	1	0	1	4	0.0552275775499117	0.152688008520344	M263.pos(Arginine|C00062)	-
Progesterone-mediated oocyte maturation	Organismal Systems	Endocrine system	1	0	1	4	0.0640581980300741	0.213549239545683	M360.neg(Adenosine 3',5'-cyclic phosphate (cAMP)|C00575)	-		Spinocerebellar ataxia	Human Diseases	Neurodegenerative disease	0	1	1	7	0.0946687277170779	0.202591077314547	-	M22.neg(Glutamate|C00025)		Leukocyte transendothelial migration	Organismal Systems	Immune system	1	0	1	4	0.0552275775499117	0.152688008520344	M360.neg(Adenosine 3',5'-cyclic phosphate (cAMP)|C00575)	-
Growth hormone synthesis, secretion and action	Organismal Systems	Endocrine system	1	0	1	4	0.0640581980300741	0.213549239545683	M360.neg(Adenosine 3',5'-cyclic phosphate (cAMP)|C00575)	-		Cocaine addiction	Human Diseases	Substance dependence	0	1	1	7	0.0946687277170779	0.202591077314547	-	M22.neg(Glutamate|C00025)		Insulin signaling pathway	Organismal Systems	Endocrine system	1	0	1	4	0.0552275775499117	0.152688008520344	M360.neg(Adenosine 3',5'-cyclic phosphate (cAMP)|C00575)	-
Glucagon signaling pathway	Organismal Systems	Endocrine system	2	0	2	26	0.0669977346585771	0.213549239545683	M92.neg(Pyruvate|C00022);M360.neg(Adenosine 3',5'-cyclic phosphate (cAMP)|C00575)	-		Nicotine addiction	Human Diseases	Substance dependence	0	1	1	7	0.0946687277170779	0.202591077314547	-	M22.neg(Glutamate|C00025)		Progesterone-mediated oocyte maturation	Organismal Systems	Endocrine system	1	0	1	4	0.0552275775499117	0.152688008520344	M360.neg(Adenosine 3',5'-cyclic phosphate (cAMP)|C00575)	-
Pentose and glucuronate interconversions	Metabolism	Carbohydrate metabolism	3	0	3	58	0.068860397729848	0.213549239545683	M92.neg(Pyruvate|C00022);M59.neg(Ribitol|C00474);M217.neg(Arabitol|C01904)	-		Glutathione metabolism	Metabolism	Metabolism of other amino acids	0	2	2	38	0.0995074186178515	0.208770466511963	-	M22.neg(Glutamate|C00025);M129.neg(Pyroglutamic acid|C01879)		Growth hormone synthesis, secretion and action	Organismal Systems	Endocrine system	1	0	1	4	0.0552275775499117	0.152688008520344	M360.neg(Adenosine 3',5'-cyclic phosphate (cAMP)|C00575)	-
Carbohydrate digestion and absorption	Organismal Systems	Digestive system	2	0	2	27	0.0716104192161871	0.213549239545683	M259.pos(Sucrose|C00089);M43.pos(Maltose|C00208)	-		Longevity regulating pathway	Organismal Systems	Aging	1	0	1	8	0.107452340589592	0.214253498385119	M164.pos(Metformin|C07151)	-		Linoleic acid metabolism	Metabolism	Lipid metabolism	1	1	2	28	0.058456340034427	0.158506614324119	M855.pos(PC(20:4(8Z,11Z,14Z,17Z)/20:1(11Z))|C00157);M924.pos(PC(18:2(9Z,12Z)/15:0)|C00157);M712.pos(PC(20:3(8Z,11Z,14Z)/P-18:0)|C00157);M893.pos(PC(18:1(9Z)/P-16:0)|C00157);M952.pos(PC(20:2(11Z,14Z)/18:1(9Z))|C00157);M862.pos(PC(16:0/P-16:0)|C00157);M933.pos(PC(22:4(7Z,10Z,13Z,16Z)/P-18:0)|C00157)	M99.neg(Arachidonic acid (AA)|C00219)
Alanine, aspartate and glutamate metabolism	Metabolism	Amino acid metabolism	1	1	2	28	0.0763236503951467	0.213549239545683	M92.neg(Pyruvate|C00022)	M22.neg(Glutamate|C00025)		African trypanosomiasis	Human Diseases	Infectious disease: parasitic	0	1	1	8	0.107452340589592	0.214253498385119	-	M12.pos(Kynurenine|C00328)		Mineral absorption	Organismal Systems	Digestive system	1	1	2	29	0.0622304469277587	0.161113312159761	M27.pos(Phenylalanine|C00079)	M11.neg(Valine|C00183)
Endocrine resistance	Human Diseases	Drug resistance: antineoplastic	1	0	1	5	0.0794299000749188	0.213549239545683	M360.neg(Adenosine 3',5'-cyclic phosphate (cAMP)|C00575)	-		Metabolic pathways	Metabolism	Global and overview maps	20	28	48	3063	0.108127933764453	0.214253498385119	M92.neg(Pyruvate|C00022);M93.neg(2-Ketobutyric acid|C00109);M20.neg(Leucine|C00123);M117.neg(alpha-Ketoisovaleric acid|C00141);M128.neg(Mannose|C00159);M296.neg(Ketoleucine|C00233);M179.pos(Sorbose|C00247);M1157.neg(Riboflavin|C00255);M345.neg(Gluconic acid|C00257);M127.pos(Glucose|C00267);M240.pos(Phosphorylcholine|C00588);M308.pos(Tagatose|C00795);M238.neg(Galactose|C00984);M201.neg(Dimethylgly…	M22.neg(Glutamate|C00025);M2.neg(Alanine|C00041);M78.neg(Glutamine|C00064);M27.pos(Phenylalanine|C00079);M203.pos(Choline|C00114);M124.neg(myo-Inositol|C00137);M893.pos(PC(18:1(9Z)/P-16:0)|C00157);M952.pos(PC(20:2(11Z,14Z)/18:1(9Z))|C00157);M328.neg(Dihydroxyacetone|C00184);M119.neg(Sarcosine|C00213);M16.neg(Hypoxanthine|C00262);M29.pos(Inosine|C00294);M90.pos(Uridine|C00299);M48.neg(Citrulline|C…		Cysteine and methionine metabolism	Metabolism	Amino acid metabolism	2	1	3	67	0.0676386668199153	0.161113312159761	M53.neg(O-Acetylserine|C00979);M191.neg(Formylmethionine|C03145)	M93.neg(2-Ketobutyric acid|C00109)
PPAR signaling pathway	Organismal Systems	Endocrine system	0	1	1	5	0.0794299000749188	0.213549239545683	-	M98.neg(13(S)-HODE|C14762)		Propanoate metabolism	Metabolism	Carbohydrate metabolism	2	0	2	41	0.11304858437019	0.219930882320187	M93.neg(2-Ketobutyric acid|C00109);M86.neg(2-Hydroxybutyric acid|C05984)	-		Endocrine resistance	Human Diseases	Drug resistance: antineoplastic	1	0	1	5	0.0685588562381962	0.161113312159761	M360.neg(Adenosine 3',5'-cyclic phosphate (cAMP)|C00575)	-
MAPK signaling pathway	Environmental Information Processing	Signal transduction	1	0	1	5	0.0794299000749188	0.213549239545683	M360.neg(Adenosine 3',5'-cyclic phosphate (cAMP)|C00575)	-		Circadian entrainment	Organismal Systems	Environmental adaptation	0	1	1	9	0.120058362174226	0.22148697849383	-	M22.neg(Glutamate|C00025)		MAPK signaling pathway	Environmental Information Processing	Signal transduction	1	0	1	5	0.0685588562381962	0.161113312159761	M360.neg(Adenosine 3',5'-cyclic phosphate (cAMP)|C00575)	-
Rap1 signaling pathway	Environmental Information Processing	Signal transduction	1	0	1	5	0.0794299000749188	0.213549239545683	M360.neg(Adenosine 3',5'-cyclic phosphate (cAMP)|C00575)	-		Long-term depression	Organismal Systems	Nervous system	0	1	1	9	0.120058362174226	0.22148697849383	-	M22.neg(Glutamate|C00025)		Rap1 signaling pathway	Environmental Information Processing	Signal transduction	1	0	1	5	0.0685588562381962	0.161113312159761	M360.neg(Adenosine 3',5'-cyclic phosphate (cAMP)|C00575)	-
Chemokine signaling pathway	Organismal Systems	Immune system	1	0	1	5	0.0794299000749188	0.213549239545683	M360.neg(Adenosine 3',5'-cyclic phosphate (cAMP)|C00575)	-		Amphetamine addiction	Human Diseases	Substance dependence	0	1	1	9	0.120058362174226	0.22148697849383	-	M22.neg(Glutamate|C00025)		Chemokine signaling pathway	Organismal Systems	Immune system	1	0	1	5	0.0685588562381962	0.161113312159761	M360.neg(Adenosine 3',5'-cyclic phosphate (cAMP)|C00575)	-
FoxO signaling pathway	Environmental Information Processing	Signal transduction	0	1	1	5	0.0794299000749188	0.213549239545683	-	M22.neg(Glutamate|C00025)		alpha-Linolenic acid metabolism	Metabolism	Lipid metabolism	0	2	2	44	0.127037636887675	0.2303902906268	-	M893.pos(PC(18:1(9Z)/P-16:0)|C00157);M952.pos(PC(20:2(11Z,14Z)/18:1(9Z))|C00157);M18.neg(alpha-Linolenic acid|C06427)		Prion disease	Human Diseases	Neurodegenerative disease	1	0	1	5	0.0685588562381962	0.161113312159761	M360.neg(Adenosine 3',5'-cyclic phosphate (cAMP)|C00575)	-
Prion disease	Human Diseases	Neurodegenerative disease	1	0	1	5	0.0794299000749188	0.213549239545683	M360.neg(Adenosine 3',5'-cyclic phosphate (cAMP)|C00575)	-		Alcoholism	Human Diseases	Substance dependence	0	1	1	10	0.132489219030958	0.236272440605209	-	M22.neg(Glutamate|C00025)		Human T-cell leukemia virus 1 infection	Human Diseases	Infectious disease: viral	1	0	1	5	0.0685588562381962	0.161113312159761	M360.neg(Adenosine 3',5'-cyclic phosphate (cAMP)|C00575)	-
Human T-cell leukemia virus 1 infection	Human Diseases	Infectious disease: viral	1	0	1	5	0.0794299000749188	0.213549239545683	M360.neg(Adenosine 3',5'-cyclic phosphate (cAMP)|C00575)	-		Histidine metabolism	Metabolism	Amino acid metabolism	0	2	2	47	0.141415203157492	0.236356945041677	-	M22.neg(Glutamate|C00025);M1129.pos(Imidazole-4-acetaldehyde|C05130)		Melanogenesis	Organismal Systems	Endocrine system	1	0	1	6	0.0817050639590359	0.182863714574985	M360.neg(Adenosine 3',5'-cyclic phosphate (cAMP)|C00575)	-
Metabolic pathways	Metabolism	Global and overview maps	39	18	56	3063	0.0810080382775388	0.214279327056715	M92.neg(Pyruvate|C00022);M259.pos(Sucrose|C00089);M93.neg(2-Ketobutyric acid|C00109);M20.neg(Leucine|C00123);M124.neg(myo-Inositol|C00137);M957.pos(PC(20:5(5Z,8Z,11Z,14Z,17Z)/15:0)|C00157);M128.neg(Mannose|C00159);M194.neg(Benzoic acid|C00180);M43.pos(Maltose|C00208);M179.pos(Sorbose|C00247);M1157.neg(Riboflavin|C00255);M127.pos(Glucose|C00267);M59.neg(Ribitol|C00474);M326.neg(Itaconic acid|C0049…	M22.neg(Glutamate|C00025);M893.pos(PC(18:1(9Z)/P-16:0)|C00157);M328.neg(Dihydroxyacetone|C00184);M16.neg(Hypoxanthine|C00262);M29.pos(Inosine|C00294);M90.pos(Uridine|C00299);M13.neg(Biliverdin|C00500);M148.neg(Capric acid|C01571);M129.neg(Pyroglutamic acid|C01879);M338.neg(Citraconic acid|C02226);M266.neg(Chenodeoxycholic acid|C02528);M174.neg(Dodecanoic acid|C02679);M679.neg(1-Hydroxy-2-naphthoi…		Phospholipase D signaling pathway	Environmental Information Processing	Signal transduction	0	1	1	11	0.144747305118314	0.236356945041677	-	M22.neg(Glutamate|C00025)		Relaxin signaling pathway	Organismal Systems	Endocrine system	1	0	1	6	0.0817050639590359	0.182863714574985	M360.neg(Adenosine 3',5'-cyclic phosphate (cAMP)|C00575)	-
2-Oxocarboxylic acid metabolism	Metabolism	Global and overview maps	3	2	5	144	0.086187349226854	0.218403278528559	M92.neg(Pyruvate|C00022);M93.neg(2-Ketobutyric acid|C00109);M20.neg(Leucine|C00123)	M22.neg(Glutamate|C00025);M338.neg(Citraconic acid|C02226)		Sulfur relay system	Genetic Information Processing	Folding, sorting and degradation	0	1	1	11	0.144747305118314	0.236356945041677	-	M2.neg(Alanine|C00041)		Leishmaniasis	Human Diseases	Infectious disease: parasitic	0	1	1	6	0.0817050639590359	0.182863714574985	-	M99.neg(Arachidonic acid (AA)|C00219)
Glyoxylate and dicarboxylate metabolism	Metabolism	Carbohydrate metabolism	2	1	3	64	0.0868380387632185	0.218403278528559	M92.neg(Pyruvate|C00022);M315.neg(Mesaconic acid|C01732)	M22.neg(Glutamate|C00025)		Gap junction	Cellular Processes	Cellular community - eukaryotes	0	1	1	11	0.144747305118314	0.236356945041677	-	M22.neg(Glutamate|C00025)		Inflammatory mediator regulation of TRP channels	Organismal Systems	Sensory system	1	1	2	35	0.0864777775873077	0.190521353747037	M360.neg(Adenosine 3',5'-cyclic phosphate (cAMP)|C00575)	M99.neg(Arachidonic acid (AA)|C00219)
Glycolysis / Gluconeogenesis	Metabolism	Carbohydrate metabolism	2	0	2	31	0.0910228667234508	0.218403278528559	M92.neg(Pyruvate|C00022);M127.pos(Glucose|C00267)	-		C-type lectin receptor signaling pathway	Organismal Systems	Immune system	1	0	1	11	0.144747305118314	0.236356945041677	M128.neg(Mannose|C00159)	-		Ras signaling pathway	Environmental Information Processing	Signal transduction	1	0	1	7	0.0946687277170779	0.199228218031462	M360.neg(Adenosine 3',5'-cyclic phosphate (cAMP)|C00575)	-
GnRH signaling pathway	Organismal Systems	Endocrine system	1	0	1	6	0.094552638875169	0.218403278528559	M360.neg(Adenosine 3',5'-cyclic phosphate (cAMP)|C00575)	-		Biosynthesis of nucleotide sugars	Metabolism	Global and overview maps	4	1	5	200	0.149537829285806	0.236356945041677	M128.neg(Mannose|C00159);M127.pos(Glucose|C00267);M238.neg(Galactose|C00984);M251.pos(Fructose|C02336)	M124.neg(myo-Inositol|C00137)		Long-term potentiation	Organismal Systems	Nervous system	1	0	1	7	0.0946687277170779	0.199228218031462	M360.neg(Adenosine 3',5'-cyclic phosphate (cAMP)|C00575)	-
Melanogenesis	Organismal Systems	Endocrine system	1	0	1	6	0.094552638875169	0.218403278528559	M360.neg(Adenosine 3',5'-cyclic phosphate (cAMP)|C00575)	-		Phenylalanine metabolism	Metabolism	Amino acid metabolism	1	1	2	49	0.151188599101123	0.236356945041677	M92.neg(Pyruvate|C00022)	M27.pos(Phenylalanine|C00079)		Cocaine addiction	Human Diseases	Substance dependence	1	0	1	7	0.0946687277170779	0.199228218031462	M360.neg(Adenosine 3',5'-cyclic phosphate (cAMP)|C00575)	-
Relaxin signaling pathway	Organismal Systems	Endocrine system	1	0	1	6	0.094552638875169	0.218403278528559	M360.neg(Adenosine 3',5'-cyclic phosphate (cAMP)|C00575)	-		Bile secretion	Organismal Systems	Digestive system	1	2	3	97	0.155844113544705	0.236356945041677	M164.pos(Metformin|C07151)	M203.pos(Choline|C00114);M118.neg(Valproic acid|C07185)		Fc gamma R-mediated phagocytosis	Organismal Systems	Immune system	0	1	1	8	0.107452340589592	0.202010400308432	-	M99.neg(Arachidonic acid (AA)|C00219)
Type II diabetes mellitus	Human Diseases	Endocrine and metabolic disease	1	0	1	6	0.094552638875169	0.218403278528559	M92.neg(Pyruvate|C00022)	-		Synaptic vesicle cycle	Organismal Systems	Nervous system	0	1	1	12	0.156834982223917	0.236356945041677	-	M22.neg(Glutamate|C00025)		Glutamatergic synapse	Organismal Systems	Nervous system	1	0	1	8	0.107452340589592	0.202010400308432	M360.neg(Adenosine 3',5'-cyclic phosphate (cAMP)|C00575)	-
Huntington disease	Human Diseases	Neurodegenerative disease	0	1	1	6	0.094552638875169	0.218403278528559	-	M22.neg(Glutamate|C00025)		Cholinergic synapse	Organismal Systems	Nervous system	0	1	1	12	0.156834982223917	0.236356945041677	-	M203.pos(Choline|C00114)		Olfactory transduction	Organismal Systems	Sensory system	1	0	1	8	0.107452340589592	0.202010400308432	M360.neg(Adenosine 3',5'-cyclic phosphate (cAMP)|C00575)	-
Chagas disease	Human Diseases	Infectious disease: parasitic	1	0	1	6	0.094552638875169	0.218403278528559	M360.neg(Adenosine 3',5'-cyclic phosphate (cAMP)|C00575)	-		Insulin secretion	Organismal Systems	Endocrine system	1	0	1	12	0.156834982223917	0.236356945041677	M92.neg(Pyruvate|C00022)	-		Estrogen signaling pathway	Organismal Systems	Endocrine system	1	0	1	8	0.107452340589592	0.202010400308432	M360.neg(Adenosine 3',5'-cyclic phosphate (cAMP)|C00575)	-
Arginine and proline metabolism	Metabolism	Amino acid metabolism	2	1	3	69	0.10318293251343	0.235027790725036	M92.neg(Pyruvate|C00022);M1.neg(Creatinine|C00791)	M22.neg(Glutamate|C00025)		Amyotrophic lateral sclerosis	Human Diseases	Neurodegenerative disease	0	1	1	14	0.18050839833018	0.264580803031907	-	M22.neg(Glutamate|C00025)		Aldosterone-regulated sodium reabsorption	Organismal Systems	Excretory system	1	0	1	8	0.107452340589592	0.202010400308432	M360.neg(Adenosine 3',5'-cyclic phosphate (cAMP)|C00575)	-
Ras signaling pathway	Environmental Information Processing	Signal transduction	1	0	1	7	0.10943039000682	0.239287786148246	M360.neg(Adenosine 3',5'-cyclic phosphate (cAMP)|C00575)	-		Shigellosis	Human Diseases	Infectious disease: bacterial	1	0	1	14	0.18050839833018	0.264580803031907	M20.neg(Leucine|C00123)	-		Endocrine and other factor-regulated calcium reabsorption	Organismal Systems	Excretory system	1	0	1	8	0.107452340589592	0.202010400308432	M360.neg(Adenosine 3',5'-cyclic phosphate (cAMP)|C00575)	-
Spinocerebellar ataxia	Human Diseases	Neurodegenerative disease	0	1	1	7	0.10943039000682	0.239287786148246	-	M22.neg(Glutamate|C00025)		Ascorbate and aldarate metabolism	Metabolism	Carbohydrate metabolism	1	1	2	57	0.191463848558642	0.274060817490971	M92.neg(Pyruvate|C00022)	M124.neg(myo-Inositol|C00137)		Morphine addiction	Human Diseases	Substance dependence	1	0	1	8	0.107452340589592	0.202010400308432	M360.neg(Adenosine 3',5'-cyclic phosphate (cAMP)|C00575)	-
Nicotine addiction	Human Diseases	Substance dependence	0	1	1	7	0.10943039000682	0.239287786148246	-	M22.neg(Glutamate|C00025)		HIF-1 signaling pathway	Environmental Information Processing	Signal transduction	1	0	1	15	0.192098703848811	0.274060817490971	M92.neg(Pyruvate|C00022)	-		African trypanosomiasis	Human Diseases	Infectious disease: parasitic	1	0	1	8	0.107452340589592	0.202010400308432	M12.pos(Kynurenine|C00328)	-
Pentose phosphate pathway	Metabolism	Carbohydrate metabolism	2	0	2	36	0.117140718866685	0.25119751729193	M92.neg(Pyruvate|C00022);M900.neg(2-Deoxyribose 5-phosphate|C00673)	-		Pyrimidine metabolism	Metabolism	Nucleotide metabolism	0	2	2	64	0.227760860230495	0.320663316377144	-	M78.neg(Glutamine|C00064);M90.pos(Uridine|C00299)		Propanoate metabolism	Metabolism	Carbohydrate metabolism	0	2	2	41	0.11304858437019	0.203954567067058	-	M93.neg(2-Ketobutyric acid|C00109);M86.neg(2-Hydroxybutyric acid|C05984)
Olfactory transduction	Organismal Systems	Sensory system	1	0	1	8	0.124067066467356	0.25119751729193	M360.neg(Adenosine 3',5'-cyclic phosphate (cAMP)|C00575)	-		Insulin resistance	Human Diseases	Endocrine and metabolic disease	1	0	1	19	0.236869098556255	0.32915576033142	M92.neg(Pyruvate|C00022)	-		Serotonergic synapse	Organismal Systems	Nervous system	1	1	2	42	0.117664854122494	0.203954567067058	M360.neg(Adenosine 3',5'-cyclic phosphate (cAMP)|C00575)	M99.neg(Arachidonic acid (AA)|C00219)
Estrogen signaling pathway	Organismal Systems	Endocrine system	1	0	1	8	0.124067066467356	0.25119751729193	M360.neg(Adenosine 3',5'-cyclic phosphate (cAMP)|C00575)	-		Citrate cycle (TCA cycle)	Metabolism	Carbohydrate metabolism	1	0	1	20	0.247674805377998	0.33975902789033	M92.neg(Pyruvate|C00022)	-		Apelin signaling pathway	Environmental Information Processing	Signal transduction	1	0	1	9	0.120058362174226	0.203954567067058	M360.neg(Adenosine 3',5'-cyclic phosphate (cAMP)|C00575)	-
Aldosterone-regulated sodium reabsorption	Organismal Systems	Excretory system	1	0	1	8	0.124067066467356	0.25119751729193	M360.neg(Adenosine 3',5'-cyclic phosphate (cAMP)|C00575)	-		Caffeine metabolism	Metabolism	Biosynthesis of other secondary metabolites	0	1	1	22	0.268836684830055	0.364120573124252	-	M84.neg(Xanthine|C00385)		Circadian entrainment	Organismal Systems	Environmental adaptation	1	0	1	9	0.120058362174226	0.203954567067058	M360.neg(Adenosine 3',5'-cyclic phosphate (cAMP)|C00575)	-
Endocrine and other factor-regulated calcium reabsorption	Organismal Systems	Excretory system	1	0	1	8	0.124067066467356	0.25119751729193	M360.neg(Adenosine 3',5'-cyclic phosphate (cAMP)|C00575)	-		Riboflavin metabolism	Metabolism	Metabolism of cofactors and vitamins	1	0	1	24	0.289412797216795	0.387089616277464	M1157.neg(Riboflavin|C00255)	-		GABAergic synapse	Organismal Systems	Nervous system	1	0	1	9	0.120058362174226	0.203954567067058	M360.neg(Adenosine 3',5'-cyclic phosphate (cAMP)|C00575)	-
Morphine addiction	Human Diseases	Substance dependence	1	0	1	8	0.124067066467356	0.25119751729193	M360.neg(Adenosine 3',5'-cyclic phosphate (cAMP)|C00575)	-		Ether lipid metabolism	Metabolism	Lipid metabolism	0	1	1	25	0.299486192375934	0.393238459911788	-	M23.pos(Glycerophosphocholine|C00670)		Long-term depression	Organismal Systems	Nervous system	0	1	1	9	0.120058362174226	0.203954567067058	-	M99.neg(Arachidonic acid (AA)|C00219)
Amino sugar and nucleotide sugar metabolism	Metabolism	Carbohydrate metabolism	4	0	4	118	0.127378982197366	0.253045435208199	M128.neg(Mannose|C00159);M127.pos(Glucose|C00267);M238.neg(Galactose|C00984);M251.pos(Fructose|C02336)	-		Tyrosine metabolism	Metabolism	Amino acid metabolism	2	0	2	78	0.301360315072585	0.393238459911788	M92.neg(Pyruvate|C00022);M330.pos(Normetanephrine|C05589)	-		Amphetamine addiction	Human Diseases	Substance dependence	1	0	1	9	0.120058362174226	0.203954567067058	M360.neg(Adenosine 3',5'-cyclic phosphate (cAMP)|C00575)	-
Glutathione metabolism	Metabolism	Metabolism of other amino acids	0	2	2	38	0.128065677574881	0.253045435208199	-	M22.neg(Glutamate|C00025);M129.neg(Pyroglutamic acid|C01879)		Glucagon signaling pathway	Organismal Systems	Endocrine system	1	0	1	26	0.30941909387874	0.398889675241267	M92.neg(Pyruvate|C00022)	-		Vibrio cholerae infection	Human Diseases	Infectious disease: bacterial	1	0	1	9	0.120058362174226	0.203954567067058	M360.neg(Adenosine 3',5'-cyclic phosphate (cAMP)|C00575)	-
Apelin signaling pathway	Environmental Information Processing	Signal transduction	1	0	1	9	0.138466519646522	0.264052432814297	M360.neg(Adenosine 3',5'-cyclic phosphate (cAMP)|C00575)	-		Selenocompound metabolism	Metabolism	Metabolism of other amino acids	0	1	1	27	0.319213428980668	0.40661710596347	-	M2.neg(Alanine|C00041)		Lipoic acid metabolism	Metabolism	Metabolism of cofactors and vitamins	0	2	2	44	0.127037636887675	0.209898650374889	-	M117.neg(alpha-Ketoisovaleric acid|C00141);M296.neg(Ketoleucine|C00233)
Long-term depression	Organismal Systems	Nervous system	0	1	1	9	0.138466519646522	0.264052432814297	-	M22.neg(Glutamate|C00025)		Tryptophan metabolism	Metabolism	Amino acid metabolism	0	2	2	83	0.327518769073762	0.411456315825747	-	M12.pos(Kynurenine|C00328);M85.neg(Kynurenic acid|C01717)		cGMP-PKG signaling pathway	Environmental Information Processing	Signal transduction	1	0	1	10	0.132489219030958	0.209898650374889	M360.neg(Adenosine 3',5'-cyclic phosphate (cAMP)|C00575)	-
Vibrio cholerae infection	Human Diseases	Infectious disease: bacterial	1	0	1	9	0.138466519646522	0.264052432814297	M360.neg(Adenosine 3',5'-cyclic phosphate (cAMP)|C00575)	-		Vitamin B6 metabolism	Metabolism	Metabolism of cofactors and vitamins	0	1	1	29	0.338393979370708	0.411456315825747	-	M78.neg(Glutamine|C00064)		Adrenergic signaling in cardiomyocytes	Organismal Systems	Circulatory system	1	0	1	10	0.132489219030958	0.209898650374889	M360.neg(Adenosine 3',5'-cyclic phosphate (cAMP)|C00575)	-
Propanoate metabolism	Metabolism	Carbohydrate metabolism	2	0	2	41	0.144877858150622	0.269158458132149	M93.neg(2-Ketobutyric acid|C00109);M86.neg(2-Hydroxybutyric acid|C05984)	-		Phosphatidylinositol signaling system	Environmental Information Processing	Signal transduction	0	1	1	29	0.338393979370708	0.411456315825747	-	M124.neg(myo-Inositol|C00137)		Parathyroid hormone synthesis, secretion and action	Organismal Systems	Endocrine system	1	0	1	10	0.132489219030958	0.209898650374889	M360.neg(Adenosine 3',5'-cyclic phosphate (cAMP)|C00575)	-
Valine, leucine and isoleucine degradation	Metabolism	Amino acid metabolism	2	0	2	42	0.150582251591006	0.269158458132149	M20.neg(Leucine|C00123);M314.neg(3-Hydroxyisobutyric acid|C06001)	-		Ferroptosis	Cellular Processes	Cell growth and death	0	1	1	29	0.338393979370708	0.411456315825747	-	M22.neg(Glutamate|C00025)		Alcoholism	Human Diseases	Substance dependence	1	0	1	10	0.132489219030958	0.209898650374889	M360.neg(Adenosine 3',5'-cyclic phosphate (cAMP)|C00575)	-
cGMP-PKG signaling pathway	Environmental Information Processing	Signal transduction	1	0	1	10	0.152632540282255	0.269158458132149	M360.neg(Adenosine 3',5'-cyclic phosphate (cAMP)|C00575)	-		Drug metabolism - cytochrome P450	Metabolism	Xenobiotics biodegradation and metabolism	0	2	2	87	0.348274665871345	0.418712238744201	-	M118.neg(Valproic acid|C07185);M313.neg(5-Hydroxyvalproic acid|C16650)		Pertussis	Human Diseases	Infectious disease: bacterial	1	0	1	10	0.132489219030958	0.209898650374889	M360.neg(Adenosine 3',5'-cyclic phosphate (cAMP)|C00575)	-
Necroptosis	Cellular Processes	Cell growth and death	1	0	1	10	0.152632540282255	0.269158458132149	M229.pos(SM(d18:1/18:0)|C00550)	-		Thiamine metabolism	Metabolism	Metabolism of cofactors and vitamins	1	0	1	31	0.35704274785166	0.421294968000341	M92.neg(Pyruvate|C00022)	-		Primary bile acid biosynthesis	Metabolism	Lipid metabolism	0	2	2	47	0.141415203157492	0.210405876512188	-	M266.neg(Chenodeoxycholic acid|C02528);M94.neg(Cholest-4-en-26-oic acid, 7alpha-hydroxy-3-oxo|C17337)
Adrenergic signaling in cardiomyocytes	Organismal Systems	Circulatory system	1	0	1	10	0.152632540282255	0.269158458132149	M360.neg(Adenosine 3',5'-cyclic phosphate (cAMP)|C00575)	-		Pyruvate metabolism	Metabolism	Carbohydrate metabolism	1	0	1	32	0.366172261906839	0.421294968000341	M92.neg(Pyruvate|C00022)	-		Histidine metabolism	Metabolism	Amino acid metabolism	2	0	2	47	0.141415203157492	0.210405876512188	M279.pos(1-Methylhistidine|C01152);M160.pos(3-Methylhistidine|C01152);M1129.pos(Imidazole-4-acetaldehyde|C05130)	-
Parathyroid hormone synthesis, secretion and action	Organismal Systems	Endocrine system	1	0	1	10	0.152632540282255	0.269158458132149	M360.neg(Adenosine 3',5'-cyclic phosphate (cAMP)|C00575)	-		Taste transduction	Organismal Systems	Sensory system	0	1	1	32	0.366172261906839	0.421294968000341	-	M22.neg(Glutamate|C00025)		Calcium signaling pathway	Environmental Information Processing	Signal transduction	1	0	1	11	0.144747305118314	0.210405876512188	M360.neg(Adenosine 3',5'-cyclic phosphate (cAMP)|C00575)	-
Pertussis	Human Diseases	Infectious disease: bacterial	1	0	1	10	0.152632540282255	0.269158458132149	M360.neg(Adenosine 3',5'-cyclic phosphate (cAMP)|C00575)	-		Pathways of neurodegeneration - multiple diseases	Human Diseases	Neurodegenerative disease	0	1	1	32	0.366172261906839	0.421294968000341	-	M22.neg(Glutamate|C00025)		Phospholipase D signaling pathway	Environmental Information Processing	Signal transduction	1	0	1	11	0.144747305118314	0.210405876512188	M360.neg(Adenosine 3',5'-cyclic phosphate (cAMP)|C00575)	-
alpha-Linolenic acid metabolism	Metabolism	Lipid metabolism	1	2	2	44	0.162123192181981	0.273757226638365	M957.pos(PC(20:5(5Z,8Z,11Z,14Z,17Z)/15:0)|C00157)	M893.pos(PC(18:1(9Z)/P-16:0)|C00157);M18.neg(alpha-Linolenic acid|C06427)		Phenylalanine, tyrosine and tryptophan biosynthesis	Metabolism	Amino acid metabolism	0	1	1	35	0.392802568674334	0.447126328171849	-	M27.pos(Phenylalanine|C00079)		Sulfur relay system	Genetic Information Processing	Folding, sorting and degradation	1	0	1	11	0.144747305118314	0.210405876512188	M53.neg(O-Acetylserine|C00979)	-
Lipoic acid metabolism	Metabolism	Metabolism of cofactors and vitamins	1	1	2	44	0.162123192181981	0.273757226638365	M92.neg(Pyruvate|C00022)	M123.neg(Caprylic acid|C06423)		Glycerolipid metabolism	Metabolism	Lipid metabolism	0	1	1	38	0.418331582913532	0.470584147853055	-	M328.neg(Dihydroxyacetone|C00184)		Gap junction	Cellular Processes	Cellular community - eukaryotes	1	0	1	11	0.144747305118314	0.210405876512188	M360.neg(Adenosine 3',5'-cyclic phosphate (cAMP)|C00575)	-
Calcium signaling pathway	Environmental Information Processing	Signal transduction	1	0	1	11	0.166568859402005	0.273757226638365	M360.neg(Adenosine 3',5'-cyclic phosphate (cAMP)|C00575)	-		Vitamin digestion and absorption	Organismal Systems	Digestive system	1	0	1	39	0.426604320950901	0.470584147853055	M1157.neg(Riboflavin|C00255)	-		Fc epsilon RI signaling pathway	Organismal Systems	Immune system	0	1	1	11	0.144747305118314	0.210405876512188	-	M99.neg(Arachidonic acid (AA)|C00219)
Sulfur relay system	Genetic Information Processing	Folding, sorting and degradation	1	0	1	11	0.166568859402005	0.273757226638365	M53.neg(O-Acetylserine|C00979)	-		Diabetic cardiomyopathy	Human Diseases	Cardiovascular disease	1	0	1	39	0.426604320950901	0.470584147853055	M92.neg(Pyruvate|C00022)	-		Thyroid hormone signaling pathway	Organismal Systems	Endocrine system	1	0	1	11	0.144747305118314	0.210405876512188	M360.neg(Adenosine 3',5'-cyclic phosphate (cAMP)|C00575)	-
C-type lectin receptor signaling pathway	Organismal Systems	Immune system	1	0	1	11	0.166568859402005	0.273757226638365	M128.neg(Mannose|C00159)	-		Terpenoid backbone biosynthesis	Metabolism	Metabolism of terpenoids and polyketides	1	0	1	46	0.481360023242165	0.525566555988894	M92.neg(Pyruvate|C00022)	-		Dopaminergic synapse	Organismal Systems	Nervous system	1	0	1	12	0.156834982223917	0.221137324935722	M360.neg(Adenosine 3',5'-cyclic phosphate (cAMP)|C00575)	-
Thyroid hormone signaling pathway	Organismal Systems	Endocrine system	1	0	1	11	0.166568859402005	0.273757226638365	M360.neg(Adenosine 3',5'-cyclic phosphate (cAMP)|C00575)	-		Inositol phosphate metabolism	Metabolism	Carbohydrate metabolism	0	1	1	47	0.488750128026614	0.528245087867149	-	M124.neg(myo-Inositol|C00137)		Insulin secretion	Organismal Systems	Endocrine system	1	0	1	12	0.156834982223917	0.221137324935722	M360.neg(Adenosine 3',5'-cyclic phosphate (cAMP)|C00575)	-
Drug metabolism - cytochrome P450	Metabolism	Xenobiotics biodegradation and metabolism	1	2	3	87	0.17054440914738	0.273757226638365	M774.pos(Codeine|C06174)	M118.neg(Valproic acid|C07185);M313.neg(5-Hydroxyvalproic acid|C16650)		Neuroactive ligand-receptor interaction	Environmental Information Processing	Signaling molecules and interaction	0	1	1	53	0.530964488768521	0.568132002982318	-	M22.neg(Glutamate|C00025)		Cortisol synthesis and secretion	Organismal Systems	Endocrine system	1	0	1	12	0.156834982223917	0.221137324935722	M360.neg(Adenosine 3',5'-cyclic phosphate (cAMP)|C00575)	-
Primary bile acid biosynthesis	Metabolism	Lipid metabolism	0	2	2	47	0.179721935065681	0.273757226638365	-	M266.neg(Chenodeoxycholic acid|C02528);M94.neg(Cholest-4-en-26-oic acid, 7alpha-hydroxy-3-oxo|C17337)		Nicotinate and nicotinamide metabolism	Metabolism	Metabolism of cofactors and vitamins	1	0	1	55	0.544258963310102	0.576591178952287	M92.neg(Pyruvate|C00022)	-		Cushing syndrome	Human Diseases	Endocrine and metabolic disease	1	0	1	13	0.168754580389465	0.235588077573411	M360.neg(Adenosine 3',5'-cyclic phosphate (cAMP)|C00575)	-
Histidine metabolism	Metabolism	Amino acid metabolism	1	1	2	47	0.179721935065681	0.273757226638365	M279.pos(1-Methylhistidine|C01152);M160.pos(3-Methylhistidine|C01152)	M22.neg(Glutamate|C00025)		Phosphonate and phosphinate metabolism	Metabolism	Metabolism of other amino acids	1	0	1	56	0.550766501521264	0.577764859438973	M92.neg(Pyruvate|C00022)	-		Biosynthesis of cofactors	Metabolism	Global and overview maps	5	2	7	328	0.176350363887193	0.243778444197003	M1157.neg(Riboflavin|C00255);M325.pos(Pyridoxine|C00314);M12.pos(Kynurenine|C00328);M83.neg(Pregnanediol 3-O-glucuronide|C03033);M357.neg(Coproporphyrin III|C05770)	M117.neg(alpha-Ketoisovaleric acid|C00141);M11.neg(Valine|C00183)
Protein digestion and absorption	Organismal Systems	Digestive system	1	1	2	47	0.179721935065681	0.273757226638365	M20.neg(Leucine|C00123)	M22.neg(Glutamate|C00025)		Pentose and glucuronate interconversions	Metabolism	Carbohydrate metabolism	1	0	1	58	0.563508582890966	0.585392411352751	M92.neg(Pyruvate|C00022)	-		Gastric acid secretion	Organismal Systems	Digestive system	1	0	1	14	0.18050839833018	0.244727732351494	M360.neg(Adenosine 3',5'-cyclic phosphate (cAMP)|C00575)	-
Synaptic vesicle cycle	Organismal Systems	Nervous system	0	1	1	12	0.180279149249655	0.273757226638365	-	M22.neg(Glutamate|C00025)		Porphyrin metabolism	Metabolism	Metabolism of cofactors and vitamins	1	1	2	148	0.623745527116922	0.641738186552987	M357.neg(Coproporphyrin III|C05770)	M22.neg(Glutamate|C00025)		Amyotrophic lateral sclerosis	Human Diseases	Neurodegenerative disease	1	0	1	14	0.18050839833018	0.244727732351494	M263.pos(Arginine|C00062)	-
Cholinergic synapse	Organismal Systems	Nervous system	1	0	1	12	0.180279149249655	0.273757226638365	M360.neg(Adenosine 3',5'-cyclic phosphate (cAMP)|C00575)	-		Arachidonic acid metabolism	Metabolism	Lipid metabolism	0	1	1	79	0.677591772321789	0.690498282270775	-	M893.pos(PC(18:1(9Z)/P-16:0)|C00157);M952.pos(PC(20:2(11Z,14Z)/18:1(9Z))|C00157)		Lysine degradation	Metabolism	Amino acid metabolism	1	1	2	56	0.186344361696196	0.250233857134892	M180.pos(N6-Acetyllysine|C02727)	M322.neg(5-Aminopentanoic acid|C00431)
Dopaminergic synapse	Organismal Systems	Nervous system	1	0	1	12	0.180279149249655	0.273757226638365	M360.neg(Adenosine 3',5'-cyclic phosphate (cAMP)|C00575)	-		Neomycin, kanamycin and gentamicin biosynthesis	Metabolism	Biosynthesis of other secondary metabolites	0	1	1	81	0.686785735897635	0.693264846613651	-	M22.neg(Glutamate|C00025)		Ascorbate and aldarate metabolism	Metabolism	Carbohydrate metabolism	2	0	2	57	0.191463848558642	0.250795530024837	M124.neg(myo-Inositol|C00137);M83.neg(Pregnanediol 3-O-glucuronide|C03033)	-
Oxytocin signaling pathway	Organismal Systems	Endocrine system	1	0	1	12	0.180279149249655	0.273757226638365	M360.neg(Adenosine 3',5'-cyclic phosphate (cAMP)|C00575)	-		Steroid hormone biosynthesis	Metabolism	Lipid metabolism	0	1	1	99	0.758736679221837	0.758736679221837	-	M299.neg(11-Dehydrocorticosterone|C05490)		Sphingolipid signaling pathway	Environmental Information Processing	Signal transduction	1	0	1	15	0.192098703848811	0.250795530024837	M229.pos(SM(d18:1/18:0)|C00550);M1061.pos(SM(d18:0/16:0)|C00550);M891.pos(SM(d18:0/18:1(9Z))|C00550)	-
Cortisol synthesis and secretion	Organismal Systems	Endocrine system	1	0	1	12	0.180279149249655	0.273757226638365	M360.neg(Adenosine 3',5'-cyclic phosphate (cAMP)|C00575)	-														Pancreatic secretion	Organismal Systems	Digestive system	1	0	1	15	0.192098703848811	0.250795530024837	M360.neg(Adenosine 3',5'-cyclic phosphate (cAMP)|C00575)	-
Glycine, serine and threonine metabolism	Metabolism	Amino acid metabolism	2	0	2	48	0.185653881571255	0.279332445666843	M92.neg(Pyruvate|C00022);M93.neg(2-Ketobutyric acid|C00109)	-														Renin secretion	Organismal Systems	Endocrine system	1	0	1	17	0.214797696714951	0.275331593061891	M360.neg(Adenosine 3',5'-cyclic phosphate (cAMP)|C00575)	-
Cushing syndrome	Human Diseases	Endocrine and metabolic disease	1	0	1	13	0.19376702419827	0.286286414130777	M360.neg(Adenosine 3',5'-cyclic phosphate (cAMP)|C00575)	-														Salivary secretion	Organismal Systems	Digestive system	1	0	1	17	0.214797696714951	0.275331593061891	M360.neg(Adenosine 3',5'-cyclic phosphate (cAMP)|C00575)	-
Amoebiasis	Human Diseases	Infectious disease: parasitic	1	0	1	13	0.19376702419827	0.286286414130777	M360.neg(Adenosine 3',5'-cyclic phosphate (cAMP)|C00575)	-														Pyrimidine metabolism	Metabolism	Nucleotide metabolism	2	0	2	64	0.227760860230495	0.28931784948198	M311.pos(Cytidine|C00475);M28.neg(Pseudouridine|C02067)	-
Platelet activation	Organismal Systems	Immune system	1	0	1	14	0.207036041648878	0.292706127848414	M360.neg(Adenosine 3',5'-cyclic phosphate (cAMP)|C00575)	-														Thyroid hormone synthesis	Organismal Systems	Endocrine system	1	0	1	21	0.258329979947755	0.325218992612798	M360.neg(Adenosine 3',5'-cyclic phosphate (cAMP)|C00575)	-
Regulation of lipolysis in adipocytes	Organismal Systems	Endocrine system	1	0	1	14	0.207036041648878	0.292706127848414	M360.neg(Adenosine 3',5'-cyclic phosphate (cAMP)|C00575)	-														Caffeine metabolism	Metabolism	Biosynthesis of other secondary metabolites	1	0	1	22	0.268836684830055	0.332508531237174	M84.neg(Xanthine|C00385)	-
[truncated: 51 more rows]

[truncated: 2 more sheets: Supplementary Table 11, Supplementary Table 12]
